# Supplementary material for: Entry, replication and innate immunity evasion of BANAL-236, a SARS-CoV-2-related bat virus, in Rhinolophus and human cells
Source: PLoS Pathog. 2026 Apr 20;22(4):e1013573. doi: 10.1371/journal.ppat.1013573 (PMC13108884; doi:10.1371/journal.ppat.1013573)
Supplement: S1 Table — (XLSX) [file ppat.1013573.s006.xlsx]

## Sheet: AT_IC_vs_AT_PBS_degs_DESeq2
gene	baseMean	log2FoldChange	lfcSE	stat	pvalue	padj	log2FoldChangeNotShrinked	lfcSENotShrinked
MX1	29328.9	5.61919	0.0806581	69.6988	0	0	5.62268	0.0806712
CFB	1993.59	3.31962	0.0878639	37.885	0	0	3.3246	0.0877551
IDO1	3363.44	6.47016	0.168015	38.5809	0	0	6.48652	0.168128
IFI27	6221.39	8.5156	0.193829	44.0271	0	0	8.54073	0.193988
IFIH1	2415.86	5.32719	0.114584	46.5377	0	0	5.33405	0.114618
ISG15	21383.5	6.55035	0.169417	38.7367	0	0	6.56709	0.169531
IFI6	16618	6.0875	0.143798	42.3925	0	0	6.09909	0.143872
IFI44L	5781.58	5.4686	0.100435	54.4889	0	0	5.47394	0.10046
IFI44	6696.58	5.73929	0.127785	44.9647	0	0	5.74816	0.127837
LOC117027258	6148.66	4.36268	0.0960009	45.497	0	0	4.36731	0.0959912
USP18	2401.94	7.24435	0.188101	38.5991	0	0	7.2661	0.188245
RSAD2	2650.98	5.14153	0.135185	38.0889	0	0	5.15095	0.135235
IFIT1	9146.59	4.97501	0.103961	47.899	0	0	4.98051	0.103979
IFIT3	7033.06	5.56091	0.0939694	59.2152	0	0	5.56562	0.0939899
DHX58	4758.65	5.72368	0.143816	39.856	0	0	5.7349	0.143891
OAS1	1450.66	4.81316	0.118818	40.5619	0	0	4.82027	0.118837
OAS3	2470.09	3.73368	0.0875321	42.7286	0	0	3.7379	0.0874801
OAS2	3071.87	7.43762	0.160297	46.4735	0	0	7.45362	0.160384
LOC117017873	8615.75	5.88968	0.0862745	68.3013	0	0	5.89377	0.0862907
ISG20	5779.42	5.67593	0.143609	39.5807	0	0	5.68707	0.143683
LOC117027259	1089.67	4.90756	0.132918	36.9797	2.43072e-299	1.67153e-296	4.91651	0.132952
TRANK1	1429.31	2.69864	0.0752435	36.0451	1.64467e-284	1.07958e-281	2.70435	0.0750268
IRF9	4166.38	3.35125	0.0934322	35.9755	2.01937e-283	1.2679e-280	3.3568	0.093308
CCL5	6291.26	7.19159	0.201089	35.8548	1.5459e-281	9.30182e-279	7.21636	0.201266
LOC117026080	6578.04	2.83787	0.0813728	35.0361	6.34938e-269	3.66765e-266	2.84374	0.0811659
OASL	2751.51	6.42188	0.184769	34.8345	7.31361e-266	4.06215e-263	6.44159	0.18492
BST2	4715.87	4.00376	0.117404	34.1837	4.22242e-256	2.25837e-253	4.01093	0.117335
SLC15A3	2799.37	3.67473	0.10934	33.7048	4.91509e-249	2.53496e-246	3.68145	0.109226
LOC117031156	2620.38	3.65826	0.109785	33.42	7.02768e-245	3.49954e-242	3.66506	0.109667
PARP12	1548.74	3.14979	0.0954722	33.1241	1.3375e-240	6.43829e-238	3.15625	0.0952855
LOC117013470	29486.2	3.53434	0.109261	32.4556	4.51554e-231	2.10351e-228	3.54138	0.109114
RTP4	730.902	5.04747	0.159882	31.6373	1.13523e-219	5.1231e-217	5.06055	0.159955
IRF7	1126.21	4.89004	0.156219	31.371	5.02962e-216	2.20099e-213	4.90241	0.156272
LOC117027254	1137.89	3.17698	0.101916	31.3103	3.37956e-215	1.43542e-212	3.18423	0.101699
ENDOV	4541.34	2.60131	0.0864485	30.3273	5.00839e-202	2.06646e-199	2.60965	0.0860495
LGALS9	910.856	6.47591	0.21677	29.9668	2.66084e-197	1.06736e-194	6.50318	0.217013
UBA7	953.823	3.03827	0.102382	29.8359	1.33593e-195	5.21412e-193	3.04624	0.1021
FOXS1	425.848	4.93929	0.168326	29.4166	3.37293e-190	1.2818e-187	4.95369	0.168398
LOC117027256	751.084	3.67979	0.127062	29.0726	7.97719e-186	2.95381e-183	3.68885	0.126884
PARP9	2027.98	2.68931	0.0933455	29.0368	2.26063e-185	8.16143e-183	2.69817	0.0929226
REC8	1225.17	3.9105	0.1436	27.3385	1.4782e-164	5.20652e-162	3.92142	0.143439
TRIM26	3172.78	2.03845	0.0770032	26.8031	2.97125e-158	1.00912e-155	2.05113	0.0765256
LOC117036393	690.834	5.23176	0.19578	26.8027	3.00478e-158	1.00912e-155	5.25168	0.195938
MX2	615.796	4.58995	0.174575	26.3784	2.42398e-153	7.95563e-151	4.60524	0.174584
DTX3L	1223.43	2.72129	0.104596	26.2608	5.38328e-152	1.72755e-149	2.73208	0.104036
XAF1	523.194	5.54236	0.215942	25.7523	3.03709e-146	9.53449e-144	5.56727	0.216185
BATF2	809.954	3.45842	0.135063	25.7483	3.36939e-146	1.03526e-143	3.46949	0.134747
TAP1	1433.34	2.33171	0.0924832	25.559	4.35822e-144	1.31119e-141	2.34478	0.0917397
LOC117038325	1464.09	4.05097	0.159707	25.4727	3.95225e-143	1.16478e-140	4.06417	0.15955
HELZ2	6939.75	2.95301	0.117276	25.3831	3.87213e-142	1.11835e-139	2.96414	0.116776
DES	883.897	3.51755	0.141462	25.0079	5.02167e-138	1.42192e-135	3.52942	0.141133
CXCL16	2978.61	2.11864	0.0871743	24.6733	2.0714e-134	5.75251e-132	2.13354	0.0864717
PARP14	4502.34	2.78408	0.117084	24.0298	1.35942e-127	3.70402e-125	2.79682	0.11639
IFIT2	1739.44	2.92908	0.123521	23.9338	1.36185e-126	3.64193e-124	2.94165	0.122908
SAMD9L	1305.72	2.76526	0.119349	23.4325	1.99543e-121	5.23928e-119	2.77873	0.118585
NFKBIA	1610.16	2.48594	0.109972	22.9545	1.32763e-116	3.42363e-114	2.50128	0.108967
TRIM21	1196.51	1.65587	0.0739897	22.6549	1.2495e-113	3.16562e-111	1.67114	0.0737653
C2	1074.05	2.49426	0.11267	22.492	4.96833e-112	1.23703e-109	2.5102	0.111604
RIGI	1365.41	2.93891	0.132127	22.477	6.97661e-112	1.70762e-109	2.95319	0.131387
IL15RA	288.189	4.22807	0.189442	22.4329	1.87969e-111	4.52411e-109	4.24629	0.189288
LOC117029703	427.57	5.7048	0.256625	22.3331	1.76121e-110	4.16944e-108	5.74055	0.257042
ZBP1	1524.13	8.23116	0.371657	22.3258	2.07566e-110	4.83461e-108	8.32227	0.372765
TRIM14	1128.91	2.21113	0.10168	22.1598	8.39665e-109	1.9247e-106	2.22931	0.100602
CD74	186.146	4.41292	0.200396	22.1297	1.63544e-108	3.69022e-106	4.43311	0.200324
LOC117022320	346.396	4.26026	0.193534	22.1276	1.71599e-108	3.81239e-106	4.27923	0.193389
EPS8L1	479.067	3.89328	0.179964	21.7698	4.4874e-105	9.81856e-103	3.91052	0.179631
IFI35	2282.54	2.74507	0.128109	21.7183	1.37645e-104	2.96676e-102	2.76088	0.127122
HERC6	2422.39	2.63701	0.126053	21.2504	3.27012e-100	6.94468e-98	2.65405	0.124894
HES4	369.762	4.60574	0.223471	20.7205	2.26417e-95	4.73867e-93	4.63083	0.223491
ICAM1	1286.26	1.59544	0.0785598	20.5907	3.32236e-94	6.85402e-92	1.61304	0.0783379
PML	4500.6	2.55744	0.127223	20.472	3.82504e-93	7.77992e-91	2.57634	0.125847
UBD	972.283	2.53106	0.126025	20.4627	4.63439e-93	9.29517e-91	2.55017	0.124625
RELB	1292.28	2.49505	0.124652	20.4077	1.42909e-92	2.82706e-90	2.51452	0.123214
SP100	1983.16	1.79095	0.0907107	20.1049	6.68136e-90	1.30386e-87	1.81227	0.0901406
IRF1	1140.46	1.47727	0.076006	19.6911	2.5709e-86	4.95018e-84	1.49429	0.0758866
FOSL1	3772.44	1.57731	0.0830042	19.2976	5.62233e-83	1.06832e-80	1.59705	0.0827589
UBE2L6	684.962	2.0643	0.110317	19.1792	5.52676e-82	1.03652e-79	2.0893	0.108936
PLEKHA4	2438.6	2.20891	0.11837	19.1399	1.17468e-81	2.17481e-79	2.23345	0.116691
ETV7	396.16	1.98968	0.10673	19.0936	2.85442e-81	5.21782e-79	2.01486	0.105526
SRPX2	2321	1.54635	0.0829879	18.9231	7.36241e-80	1.32901e-77	1.56628	0.0827706
LOC117016745	183.822	4.42558	0.237238	18.7835	1.03136e-78	1.83875e-76	4.45392	0.237119
HERC5	935.723	1.88789	0.103021	18.7511	1.898e-78	3.34256e-76	1.91348	0.102047
NFKB2	5377.68	2.24896	0.123751	18.6617	1.01524e-77	1.7664e-75	2.27454	0.121883
LOC117031210	10265.7	1.66966	0.0916303	18.5643	6.25473e-77	1.07529e-74	1.69284	0.0911881
STAT1	6843.21	1.39374	0.0769326	18.3611	2.6933e-75	4.57577e-73	1.4114	0.0768693
GPRC5B	1939.49	1.69676	0.0948608	18.2465	2.20536e-74	3.70321e-72	1.72126	0.0943338
SOCS1	204.609	3.54868	0.196659	18.2397	2.49846e-74	4.14716e-72	3.5714	0.195804
LY6E	19043.6	2.1629	0.122247	18.1963	5.51992e-74	9.05832e-72	2.19042	0.120377
ADAR	3660.57	1.21479	0.0675979	18.1586	1.09746e-73	1.78072e-71	1.22846	0.0676514
LOC117029704	269.878	3.30809	0.184699	18.1358	1.66141e-73	2.66583e-71	3.33031	0.183631
PVR	2418.98	2.05261	0.116894	18.0529	7.48227e-73	1.18738e-70	2.08092	0.115268
MLKL	356.157	2.297	0.1313	17.9944	2.15377e-72	3.38071e-70	2.32416	0.12916
AGRN	2638.67	1.68677	0.0956632	17.9931	2.20829e-72	3.42902e-70	1.7118	0.0951366
MARCKSL1	7177.36	1.9592	0.111989	17.9648	3.67695e-72	5.64882e-70	1.98761	0.110639
JUNB	6577.55	1.81957	0.103821	17.9435	5.39515e-72	8.2012e-70	1.84684	0.102925
LOC117013978	5096.77	1.52869	0.0875494	17.7631	1.3655e-70	2.05408e-68	1.55095	0.087313
CNP	5702.51	1.11793	0.064197	17.5766	3.72539e-69	5.54622e-67	1.13006	0.0642937
PARP10	1091.91	2.43418	0.145177	17.2539	1.04588e-66	1.54118e-64	2.46239	0.142715
LOC117024573	548.09	1.66405	0.0991477	17.1525	6.01951e-66	8.78057e-64	1.69118	0.0985968
ICAM4	323.589	2.78821	0.166095	17.1475	6.56664e-66	9.48289e-64	2.81377	0.164093
TNIP3	3097.46	1.42709	0.0850096	17.0633	2.78227e-65	3.97809e-63	1.44853	0.0848916
PLSCR1	810.255	1.79464	0.108285	17.0033	7.76015e-65	1.09867e-62	1.82473	0.107316
MAFF	2929.68	1.38564	0.0829863	16.9595	1.63609e-64	2.29387e-62	1.40619	0.0829146
SP110	1127.5	1.76808	0.107226	16.9098	3.80766e-64	5.28716e-62	1.79807	0.106333
BIRC3	245.614	4.11692	0.249067	16.6931	1.47177e-62	2.02418e-60	4.14888	0.248539
PSMB10	1682.84	2.16451	0.134833	16.6045	6.46748e-62	8.81103e-60	2.19773	0.132358
ZC3H12A	631.057	1.75329	0.108963	16.5149	2.86657e-61	3.8688e-59	1.78451	0.108055
IL6	1849.99	1.99885	0.125049	16.5092	3.15098e-61	4.21327e-59	2.0328	0.123132
RND1	488.082	1.80742	0.113141	16.4262	1.24168e-60	1.64506e-58	1.83993	0.112012
COL9A3	351.112	2.89381	0.180048	16.4161	1.46804e-60	1.92727e-58	2.9213	0.177954
MOV10	2304.36	1.74992	0.110185	16.3096	8.42791e-60	1.09646e-57	1.78188	0.109253
LOC117020264	1103.2	1.84105	0.118418	16.0252	8.5241e-58	1.09908e-55	1.87577	0.117052
LRP10	9338.18	1.16529	0.0740112	15.9411	3.2852e-57	4.19836e-55	1.18157	0.0741209
ATG16L2	575.975	1.53556	0.0986583	15.9058	5.77337e-57	7.31344e-55	1.5637	0.0983098
TAP2	4412.16	1.03159	0.0661146	15.7551	6.33819e-56	7.95912e-54	1.04414	0.0662731
RGS2	301.317	1.94111	0.128295	15.6624	2.73206e-55	3.40118e-53	1.97864	0.12633
ZNFX1	2435.34	1.47899	0.0970008	15.5719	1.13083e-54	1.39576e-52	1.50659	0.0967508
TRIM25	3499.3	1.26931	0.0839125	15.3702	2.59204e-53	3.17218e-51	1.29043	0.0839563
JUN	6131.45	1.09662	0.0721929	15.3687	2.65242e-53	3.21879e-51	1.11189	0.0723474
ZFP36	3232.64	1.29601	0.0860527	15.3157	6.00829e-53	7.23047e-51	1.31822	0.0860698
GCH1	183.483	2.36967	0.161973	15.2052	3.26592e-52	3.89778e-50	2.4073	0.158321
NMI	1738.88	1.30106	0.0873618	15.1526	7.28011e-52	8.61738e-50	1.32394	0.087374
LOC117019706	2022.9	2.23219	0.155069	15.0032	6.9974e-51	8.21541e-49	2.27258	0.151473
LOC117018903	163.656	5.28409	0.358253	14.8988	3.3558e-50	3.90815e-48	5.35147	0.359188
CD68	851.699	1.91877	0.134253	14.8448	7.52227e-50	8.69032e-48	1.96049	0.132066
ANGPTL4	668.205	2.01439	0.141436	14.8311	9.22757e-50	1.05758e-47	2.05681	0.138682
IKBKE	601.362	2.20885	0.156549	14.7304	4.11263e-49	4.67641e-47	2.25106	0.152817
PSMB9	695.058	2.15801	0.153927	14.6433	1.48643e-48	1.677e-46	2.20118	0.15032
RNF213	3583.91	2.23392	0.160978	14.5061	1.10896e-47	1.24144e-45	2.27724	0.156985
CSF1	5131.98	1.2175	0.0855085	14.476	1.71807e-47	1.90851e-45	1.23936	0.0856151
SHFL	1486.01	1.9835	0.144219	14.3511	1.04875e-46	1.15611e-44	2.02879	0.141368
ATF3	593.796	1.39349	0.0994779	14.3233	1.56445e-46	1.71154e-44	1.42293	0.0993433
LOC117022318	106.299	3.16791	0.2274	14.2552	4.16361e-46	4.52081e-44	3.2043	0.224782
PSMB8	2109.16	1.87499	0.138475	14.1017	3.70958e-45	3.99777e-43	1.92081	0.136211
IER3	1539.54	1.29002	0.0934606	14.0781	5.17485e-45	5.53556e-43	1.31619	0.093492
NR4A3	691.587	1.62969	0.120879	13.9216	4.68398e-44	4.97363e-42	1.6703	0.119979
TREX1	1519.37	1.90082	0.142952	13.8798	8.39356e-44	8.84754e-42	1.94856	0.140388
LOC117022855	387.131	1.56916	0.117043	13.8184	1.97286e-43	2.0645e-41	1.60815	0.116377
PI3	309.595	1.79081	0.13517	13.7797	3.37669e-43	3.50812e-41	1.83718	0.133325
TNFRSF1B	1404.34	1.10656	0.0819851	13.7018	9.90129e-43	1.02132e-40	1.1263	0.0822007
SAMD9	574.716	1.81591	0.138538	13.6571	1.83039e-42	1.87466e-40	1.86374	0.136466
UPP1	1326.38	1.82312	0.139243	13.6468	2.10971e-42	2.14551e-40	1.87118	0.137115
RHBDF2	1112.28	1.36226	0.102342	13.6283	2.71788e-42	2.74468e-40	1.3935	0.102251
RNF19B	3895.6	0.860345	0.063931	13.5744	5.67883e-42	5.695e-40	0.87108	0.0641707
OGFR	2701.98	1.59781	0.121739	13.5597	6.94268e-42	6.91443e-40	1.6395	0.120909
LOC117020250	1594.51	1.4899	0.113671	13.4891	1.81333e-41	1.79358e-39	1.52756	0.113244
CMPK2	5182.73	1.0152	0.0764252	13.4557	2.85086e-41	2.80063e-39	1.03187	0.0766863
CD44	20468.2	0.772934	0.0583265	13.3452	1.26403e-40	1.23337e-38	0.781274	0.0585436
LOC117018545	1777.13	1.79568	0.140666	13.3183	1.81199e-40	1.75617e-38	1.84559	0.138576
SETX	1843.46	1.40197	0.108379	13.2807	2.99462e-40	2.88302e-38	1.43681	0.108188
MFSD13A	1009.22	1.15772	0.0887613	13.2763	3.17532e-40	3.03675e-38	1.1811	0.0889624
CMTR1	1783.7	0.843196	0.0642082	13.2468	4.70823e-40	4.47313e-38	0.853896	0.0644605
B2M	31605.8	1.4373	0.111879	13.2109	7.58812e-40	7.16209e-38	1.4742	0.111589
NFKBIE	1006.75	1.13804	0.0889779	13.0196	9.47225e-39	8.88239e-37	1.16145	0.0892085
PTGES	822.651	1.28254	0.101537	12.9283	3.11657e-38	2.90364e-36	1.31341	0.101592
PLEKHF1	990.264	1.33934	0.106682	12.8798	5.84926e-38	5.41469e-36	1.37333	0.106627
STAP2	278.253	2.29273	0.188367	12.8721	6.46622e-38	5.94768e-36	2.34761	0.182381
LAMC2	600.858	1.46417	0.117294	12.8707	6.58445e-38	6.01811e-36	1.50447	0.116891
HSD11B1	126.153	4.25328	0.336681	12.8411	9.64845e-38	8.7631e-36	4.31122	0.335736
FST	5180.3	1.03323	0.0820482	12.7818	2.07273e-37	1.87076e-35	1.05258	0.0823501
LOC117033866	226.995	2.24724	0.187082	12.7268	4.1943e-37	3.7621e-35	2.30416	0.181047
XKR9	79.8172	3.05893	0.249992	12.6428	1.22651e-36	1.09334e-34	3.10604	0.245677
UAP1	4643.94	0.690015	0.0556105	12.4854	8.96744e-36	7.94471e-34	0.696998	0.055825
LOC117029841	1042.25	1.17993	0.0966606	12.4661	1.14231e-35	1.00586e-33	1.20774	0.0968817
SERTAD1	3612.98	1.49243	0.125278	12.3336	5.96884e-35	5.224e-33	1.538	0.124699
TDRD7	429.386	1.71669	0.145705	12.3329	6.02387e-35	5.2404e-33	1.77266	0.143734
VEGFD	1670.76	-1.27439	0.106027	-12.3274	6.45306e-35	5.58016e-33	-1.30804	0.106109
TNFAIP3	491.57	2.19807	0.191869	12.2038	2.96812e-34	2.55135e-32	2.261	0.18527
SLC2A6	216.05	1.80585	0.156447	12.1562	5.31715e-34	4.54348e-32	1.86661	0.153552
TMEM140	76.4686	3.73325	0.314974	12.1321	7.13663e-34	6.06236e-32	3.78854	0.312273
AEN	2207.7	1.19487	0.10124	12.0774	1.39112e-33	1.1748e-31	1.22542	0.101465
CPT1C	1325.44	1.58957	0.137505	12.0473	2.00418e-33	1.6827e-31	1.6426	0.136346
CD40	328.712	1.56637	0.135594	12.0263	2.58408e-33	2.15703e-31	1.61841	0.134572
LOC117024570	166.165	2.08388	0.185101	12.0047	3.35557e-33	2.78493e-31	2.14997	0.179093
TIMP1	25184	1.26956	0.1091	11.9522	6.32483e-33	5.21925e-31	1.30518	0.1092
RASSF2	421.288	-1.38639	0.119817	-11.9474	6.69755e-33	5.49541e-31	-1.42897	0.119605
CTXND1	88.6409	3.43257	0.296335	11.9207	9.23312e-33	7.53308e-31	3.48683	0.292502
SQSTM1	7911.31	0.807623	0.0684626	11.9123	1.02073e-32	8.28107e-31	0.819473	0.0687919
LOC117025761	524.737	1.28158	0.110957	11.874	1.61613e-32	1.30383e-30	1.31841	0.111034
CALD1	9534.22	-1.31047	0.113716	-11.8631	1.83986e-32	1.47608e-30	-1.34911	0.113723
LAP3	4969.06	0.815121	0.0694726	11.8519	2.10489e-32	1.67937e-30	0.827398	0.0698117
GRINA	2825.83	1.18569	0.102666	11.8256	2.87893e-32	2.28432e-30	1.21708	0.102919
PLSCR3	2104.45	0.866247	0.0745105	11.7635	6.02101e-32	4.75134e-30	0.88091	0.0748852
IL4I1	111.607	5.01975	0.434461	11.7492	7.12794e-32	5.59427e-30	5.11735	0.435549
BCL3	2025.15	1.32564	0.118569	11.5375	8.53396e-31	6.66156e-29	1.36759	0.118534
PSME2	4296.31	1.49523	0.135099	11.5211	1.03254e-30	8.01659e-29	1.54802	0.134364
TLL1	662.899	-2.18742	0.203944	-11.517	1.08371e-30	8.36889e-29	-2.25879	0.196128
GPR179	120.24	3.18152	0.287836	11.4718	1.82726e-30	1.40359e-28	3.23951	0.282388
SOD2	3446.45	1.03254	0.091804	11.4582	2.13931e-30	1.63459e-28	1.05678	0.092229
STAT2	4321.69	0.882531	0.0781673	11.4381	2.69692e-30	2.0498e-28	0.898848	0.0785836
DSEL	864.023	-1.82898	0.170882	-11.3744	5.60694e-30	4.23926e-28	-1.89966	0.167012
TRIM34	78.336	2.85855	0.265012	11.3368	8.62674e-30	6.48848e-28	2.91982	0.257553
SLC24A3	228.954	-1.50735	0.138967	-11.3163	1.08948e-29	8.15187e-28	-1.56297	0.138116
SLC25A28	780.523	0.986368	0.0887469	11.3072	1.20842e-29	8.99527e-28	1.00861	0.0892003
PHLDA1	5336.4	0.905661	0.0813144	11.2966	1.36337e-29	1.00966e-27	0.923575	0.0817566
LOC117023804	59.3934	3.51577	0.321631	11.2751	1.74208e-29	1.28354e-27	3.57768	0.317308
EFHD2	10219.8	0.796922	0.0714702	11.2693	1.86016e-29	1.36358e-27	0.809731	0.0718527
ARC	70.2414	3.76833	0.344523	11.2391	2.62113e-29	1.9117e-27	3.83399	0.34113
TOR3A	1888.3	1.06458	0.0967226	11.237	2.68434e-29	1.94797e-27	1.09176	0.0971582
ZNF106	1437.02	-1.51806	0.142576	-11.1317	8.7985e-29	6.35296e-27	-1.57635	0.141609
TNIP1	3165.92	1.03618	0.0950966	11.1154	1.05536e-28	7.5823e-27	1.06222	0.0955625
C27H1orf198	4545.53	-0.792118	0.0720837	-11.1079	1.14827e-28	8.20896e-27	-0.805098	0.0724798
CFAP45	902.085	1.66001	0.158048	11.0817	1.53983e-28	1.0954e-26	1.72736	0.155875
PBX1	786.251	-1.14745	0.106553	-11.0454	2.30836e-28	1.63407e-26	-1.18107	0.106929
PSME1	3826.42	1.00367	0.0927536	11.0267	2.83955e-28	2.00029e-26	1.02815	0.0932416
TNFSF10	59.1837	3.3364	0.314336	11.0105	3.40172e-28	2.38467e-26	3.40023	0.308817
LOC117019707	345.572	2.18841	0.215106	11.0014	3.76155e-28	2.62418e-26	2.26717	0.20608
PRXL2B	728.614	1.15093	0.107513	10.985	4.51158e-28	3.1323e-26	1.18518	0.107891
DAB2	809.375	-1.57832	0.151716	-10.9355	7.79944e-28	5.38908e-26	-1.64278	0.150225
NIBAN1	419.005	-2.44112	0.240657	-10.9253	8.72673e-28	6.00108e-26	-2.51594	0.230286
CELF2	1609.99	-1.65779	0.160411	-10.9207	9.17748e-28	6.28114e-26	-1.72715	0.158154
SDC4	14645.7	0.823482	0.0764807	10.8998	1.15515e-27	7.86861e-26	0.838474	0.0769257
MRPS16	563.317	-0.971748	0.0909445	-10.879	1.45067e-27	9.8353e-26	-0.99496	0.0914565
LOC117018883	976.449	1.34894	0.128774	10.8689	1.62131e-27	1.09408e-25	1.39826	0.128648
SLC3A2	6023.19	1.00203	0.0949243	10.7664	4.96154e-27	3.33254e-25	1.02766	0.0954507
WWC2	779.709	-2.08832	0.212962	-10.6471	1.79804e-26	1.20211e-24	-2.17374	0.204162
IGFBP3	34.6435	4.25974	0.411547	10.6115	2.63368e-26	1.75267e-24	4.34676	0.409626
TRAFD1	2906.83	0.78715	0.0752125	10.589	3.35294e-26	2.22109e-24	0.801232	0.0756668
TPM1	13473.8	-0.847168	0.081211	-10.5776	3.78446e-26	2.4955e-24	-0.86438	0.0817179
LOC117038064	1875.14	1.11165	0.107899	10.5728	3.98386e-26	2.61504e-24	1.1459	0.108382
MSRB3	2828.81	-1.20007	0.117163	-10.5617	4.48431e-26	2.93022e-24	-1.24099	0.117499
VGLL3	1743.86	-1.47828	0.14707	-10.5388	5.71954e-26	3.72054e-24	-1.54089	0.14621
RRM2	2058.94	-1.1889	0.116394	-10.5282	6.4049e-26	4.14767e-24	-1.22924	0.116757
NAB2	2194.85	0.797279	0.076664	10.5273	6.4646e-26	4.16765e-24	0.812037	0.0771361
TICAM1	1131.53	0.974088	0.0944158	10.519	7.06326e-26	4.53336e-24	0.999142	0.0949846
RGCC	1097.61	1.23772	0.122109	10.4793	1.07587e-25	6.87464e-24	1.28225	0.122361
LOC117030751	2976.44	0.655693	0.0634893	10.4108	2.21244e-25	1.40748e-23	0.664459	0.0638237
MAGED1	2317.87	-0.880151	0.0859481	-10.4025	2.41441e-25	1.52923e-23	-0.899873	0.0865052
EVA1C	1453.33	0.860067	0.0840896	10.382	2.99466e-25	1.88847e-23	0.878694	0.0846364
NECTIN2	2373.66	0.861494	0.0842509	10.38	3.05865e-25	1.92043e-23	0.880211	0.084799
B3GALNT2	585.374	-2.08097	0.218763	-10.3734	3.27636e-25	2.04822e-23	-2.17136	0.20932
IGSF8	3829.5	1.0225	0.10091	10.3619	3.69717e-25	2.30133e-23	1.0517	0.101497
PARP8	710.648	0.911679	0.0895653	10.3554	3.95516e-25	2.45135e-23	0.933514	0.0901475
HAS1	319.238	1.2276	0.122791	10.3395	4.67096e-25	2.88262e-23	1.27261	0.123082
EPHA2	1827.19	0.749916	0.0734416	10.3244	5.46447e-25	3.35797e-23	0.762903	0.0738931
ACTR2	2544.42	-1.44655	0.147072	-10.3135	6.12074e-25	3.74532e-23	-1.50964	0.146374
LOC117015994	41.3792	4.50475	0.447745	10.311	6.28345e-25	3.82866e-23	4.60695	0.446799
ETV4	1831.24	0.837344	0.0824039	10.3074	6.52366e-25	3.95833e-23	0.854946	0.0829448
LOC117020465	529.042	1.16557	0.11682	10.2856	8.18524e-25	4.94573e-23	1.2061	0.117261
MYO6	796.335	-1.50526	0.154319	-10.2731	9.31861e-25	5.60709e-23	-1.57352	0.153169
ZMYND15	45.2684	2.91467	0.301935	10.2514	1.16654e-24	6.99003e-23	2.99077	0.291743
IFNB1	199.046	9.8802	1.01389	10.2463	1.22989e-24	7.33921e-23	10.6798	1.04231
IL4R	1331.4	0.859821	0.0854973	10.2132	1.7299e-24	1.02805e-22	0.879079	0.0860725
TRAF2	1274.8	1.32937	0.135687	10.2057	1.86921e-24	1.10628e-22	1.38415	0.135625
SESN2	776.854	0.814811	0.0813198	10.159	3.02095e-24	1.78064e-22	0.831663	0.0818645
ATF5	9563.68	0.93855	0.0942652	10.1491	3.34527e-24	1.96378e-22	0.963104	0.0948958
PMAIP1	163.089	1.73719	0.183845	10.1409	3.6382e-24	2.1271e-22	1.82328	0.179795
LOC117019974	670.402	1.20764	0.123371	10.1264	4.21739e-24	2.45578e-22	1.25302	0.123738
SEPTIN2	7979.31	-0.812013	0.0814234	-10.1115	4.91218e-24	2.84886e-22	-0.828873	0.0819732
CITED4	797.215	1.42631	0.148131	10.1037	5.31929e-24	3.07263e-22	1.49055	0.147525
NUAK1	385.112	-1.60446	0.169037	-10.0906	6.07997e-24	3.49804e-22	-1.68302	0.166791
LOC117015317	462.015	1.16591	0.119354	10.0833	6.54943e-24	3.75319e-22	1.20821	0.119823
CHURC1	2219.8	-1.0112	0.10276	-10.0704	7.46553e-24	4.26125e-22	-1.04135	0.103407
KAT2B	213.342	-2.28202	0.248817	-10.069	7.57077e-24	4.30431e-22	-2.37584	0.235955
PIM3	541.5	1.09988	0.112637	10.0432	9.84675e-24	5.57635e-22	1.13711	0.113222
USP45	115.492	-2.36958	0.259656	-10.0089	1.39265e-23	7.85595e-22	-2.46252	0.246033
SEC24D	1689.6	-1.13118	0.116649	-9.99479	1.60635e-23	9.02618e-22	-1.17136	0.117197
STC2	2402.53	1.00943	0.103585	9.97631	1.93531e-23	1.08325e-21	1.04005	0.104252
GULP1	157.775	-2.02447	0.222518	-9.97417	1.97746e-23	1.10257e-21	-2.12277	0.212827
ARHGAP29	1020.16	-1.88504	0.206045	-9.95539	2.38878e-23	1.32678e-21	-1.98113	0.199001
FUT1	570.225	0.860879	0.0879456	9.95006	2.52025e-23	1.39444e-21	0.881279	0.0885702
TAPBPL	2900.21	1.25177	0.130803	9.94117	2.75564e-23	1.51886e-21	1.30285	0.131056
LOC117031175	36.2604	4.82278	0.497859	9.93198	3.02195e-23	1.65931e-21	4.95021	0.498411
LOX	2441.99	-1.45718	0.154768	-9.9206	3.38709e-23	1.85277e-21	-1.52671	0.153893
NOP2	4453.7	0.788472	0.0807137	9.90137	4.10596e-23	2.23752e-21	0.804725	0.0812741
LOC117015736	2781.81	1.02546	0.106321	9.88692	4.74386e-23	2.57542e-21	1.05792	0.107002
TMEM65	108.353	-2.03487	0.226297	-9.88033	5.06645e-23	2.74025e-21	-2.13528	0.216114
DDX24	2927.92	0.647822	0.0664255	9.8385	7.68489e-23	4.14095e-21	0.657334	0.0668125
MTMR9	101.348	-2.7749	0.30476	-9.81272	9.92539e-23	5.32835e-21	-2.86142	0.291604
SMARCA1	288.064	-1.45692	0.156752	-9.80583	1.06268e-22	5.68378e-21	-1.5282	0.155846
KCNN4	341.981	1.37726	0.147931	9.76941	1.52343e-22	8.11804e-21	1.44188	0.147591
CDKN1A	2786.28	0.8386	0.0872813	9.76294	1.62379e-22	8.621e-21	0.858384	0.0879227
MPDZ	2103.46	-1.88564	0.211186	-9.75302	1.79059e-22	9.47174e-21	-1.98614	0.203643
TBX2	2628.5	1.19003	0.126472	9.75003	1.84406e-22	9.71899e-21	1.23764	0.126937
ADD3	467.532	-1.65051	0.182085	-9.72239	2.4203e-22	1.27097e-20	-1.73913	0.178879
OXCT1	1309.49	-1.49661	0.163216	-9.71419	2.6233e-22	1.37258e-20	-1.5729	0.161918
CTNNAL1	1921.04	-1.2138	0.129759	-9.71094	2.70837e-22	1.41197e-20	-1.264	0.130163
SLC16A3	1962.69	1.01357	0.107084	9.70558	2.85445e-22	1.48277e-20	1.04636	0.107811
PLEKHH3	754.806	0.889397	0.0933993	9.70097	2.98648e-22	1.5458e-20	0.912849	0.0940987
PARP15	141.312	1.55574	0.171077	9.6834	3.54713e-22	1.82943e-20	1.63768	0.169123
MATN2	499.505	-0.955974	0.101014	-9.67491	3.85435e-22	1.98081e-20	-0.984438	0.101752
LOC117018863	399.891	1.36676	0.148335	9.67122	3.99573e-22	2.04618e-20	1.43182	0.14805
MYLK	1046.32	-1.27086	0.137039	-9.66813	4.11851e-22	2.10161e-20	-1.32688	0.137243
TMTC4	184.835	-1.76291	0.197741	-9.66247	4.35231e-22	2.21309e-20	-1.86002	0.1925
RHBDF1	2607.51	0.989397	0.104947	9.65637	4.61927e-22	2.34059e-20	1.02059	0.105691
THUMPD1	536.672	-1.98438	0.226438	-9.65119	4.85881e-22	2.45336e-20	-2.08954	0.216506
NFKBIZ	572.042	1.30724	0.141662	9.6468	5.07141e-22	2.55179e-20	1.36699	0.141704
SASH1	305.561	-2.36095	0.271107	-9.63005	5.97029e-22	2.99364e-20	-2.46257	0.255718
WDR11	813.717	-0.968019	0.102977	-9.61888	6.65532e-22	3.32559e-20	-0.997772	0.103731
BTC	412.227	1.08541	0.116355	9.61144	7.15391e-22	3.5624e-20	1.125	0.117048
LOC117017260	250.752	1.47075	0.162638	9.5775	9.94224e-22	4.93388e-20	1.54707	0.161531
PLAUR	4509.7	0.743343	0.0787703	9.55722	1.20963e-21	5.9823e-20	0.75821	0.0793338
TCF19	4961.04	0.706347	0.0747708	9.55415	1.246e-21	6.14112e-20	0.719247	0.0752811
PHF11	992.688	0.738349	0.0782594	9.55323	1.25717e-21	6.1751e-20	0.752952	0.0788165
ARID5A	359.772	1.41906	0.157026	9.53726	1.46652e-21	7.17897e-20	1.49118	0.156353
LAG3	76.5091	2.14059	0.249336	9.53313	1.52615e-21	7.44566e-20	2.24899	0.235913
CTBP2	2479.06	0.565534	0.059844	9.51615	1.79706e-21	8.73784e-20	0.572432	0.0601537
MCM6	8307.46	-0.746723	0.0795153	-9.51313	1.85016e-21	8.96581e-20	-0.761923	0.0800917
ATRNL1	271.572	-1.64724	0.186342	-9.51095	1.88923e-21	9.12452e-20	-1.73997	0.182944
TCIM	594.294	0.941147	0.101491	9.48129	2.51158e-21	1.20899e-19	0.969676	0.102273
FOSL2	627.049	-1.50454	0.168749	-9.4808	2.52352e-21	1.2107e-19	-1.58573	0.167257
NEK7	817.503	-1.85039	0.214381	-9.45855	3.12228e-21	1.49301e-19	-1.9565	0.20685
PRICKLE1	340.238	-1.4102	0.157435	-9.45585	3.20398e-21	1.52702e-19	-1.48281	0.156814
LMAN1	1792.94	-1.11387	0.122093	-9.42883	4.14674e-21	1.96984e-19	-1.15775	0.122788
DAXX	6609.64	0.756434	0.0813874	9.42132	4.45436e-21	2.10903e-19	0.772508	0.0819957
INTS7	358.413	-2.06608	0.24401	-9.40996	4.9633e-21	2.34232e-19	-2.17795	0.231451
CDHR4	29.9864	3.97113	0.438339	9.40375	5.26537e-21	2.47678e-19	4.07361	0.433191
RAB3D	1041.14	-0.696264	0.07491	-9.40035	5.43831e-21	2.54982e-19	-0.709076	0.0754308
FLT3LG	829.801	1.59897	0.183068	9.378	6.72331e-21	3.14212e-19	1.69065	0.180278
KITLG	159.944	-2.82397	0.326917	-9.36277	7.76721e-21	3.61827e-19	-2.91945	0.311815
EPSTI1	51.1657	6.49982	0.718463	9.36005	7.96954e-21	3.70058e-19	6.80609	0.727142
NET1	500.602	-1.22777	0.136883	-9.34977	8.78375e-21	4.06558e-19	-1.28364	0.137291
B3GLCT	511.951	-0.963022	0.105742	-9.33027	1.05601e-20	4.87216e-19	-0.994334	0.106571
GTF2F1	6559.08	1.22866	0.13751	9.31736	1.19266e-20	5.48509e-19	1.28505	0.13792
C6H15orf48	452.973	1.14285	0.127203	9.31217	1.25251e-20	5.74207e-19	1.19073	0.127869
LOC117019636	4350.68	-0.914875	0.100422	-9.30907	1.28958e-20	5.8933e-19	-0.94242	0.101237
JCAD	1636.66	-1.2429	0.139495	-9.3023	1.37446e-20	6.26137e-19	-1.30094	0.139851
TWSG1	718.136	-1.63447	0.189729	-9.29283	1.50242e-20	6.82276e-19	-1.73101	0.186274
ENC1	1515.56	-0.910939	0.100181	-9.2902	1.54005e-20	6.97175e-19	-0.938291	0.100998
SEC23A	1203.27	-1.85714	0.220387	-9.27545	1.76875e-20	7.98203e-19	-1.96818	0.212193
PISD	1645.32	0.728314	0.0796444	9.26329	1.98227e-20	8.91775e-19	0.743297	0.0802412
LAGE3	414.113	-1.76588	0.208786	-9.24321	2.39206e-20	1.07279e-18	-1.87307	0.202643
RWDD1	3479.57	0.714326	0.0784343	9.22151	2.92958e-20	1.30979e-18	0.728652	0.0790166
GAS1	123.433	-1.6045	0.187425	-9.22071	2.95152e-20	1.31552e-18	-1.70014	0.184383
GRP	3632.05	1.01363	0.113074	9.21805	3.0256e-20	1.34439e-18	1.05022	0.11393
WASL	435.294	-1.82605	0.217787	-9.21706	3.05357e-20	1.35265e-18	-1.93722	0.210178
GLRX	6194.09	0.630898	0.0691456	9.21088	3.23456e-20	1.42845e-18	0.640998	0.0695914
MMP15	104.932	1.46229	0.168927	9.20765	3.3334e-20	1.46761e-18	1.54463	0.167755
LOC117017037	238.084	1.05378	0.118199	9.19291	3.82371e-20	1.67837e-18	1.0943	0.119037
TFAM	166.688	-2.21152	0.269625	-9.19028	3.91819e-20	1.71462e-18	-2.32815	0.253328
FILIP1	545.885	-0.9886	0.110771	-9.1659	4.91352e-20	2.14369e-18	-1.02336	0.111649
ADM	1107.62	0.905213	0.101077	9.15315	5.52959e-20	2.4052e-18	0.932972	0.101929
FBXO9	821.906	-1.12797	0.128134	-9.12829	6.95922e-20	3.01796e-18	-1.17644	0.128879
PCDH18	364.903	-1.59376	0.188408	-9.1185	7.61721e-20	3.29342e-18	-1.69081	0.185426
GPD1L	659.078	-1.01106	0.114322	-9.09968	9.05965e-20	3.90538e-18	-1.04843	0.115216
BDKRB1	419.707	0.878657	0.0985942	9.09744	9.24872e-20	3.97502e-18	0.904643	0.0994394
SESN3	417.206	-1.34007	0.155338	-9.09587	9.38296e-20	4.02075e-18	-1.41155	0.155185
ICOSLG	813.034	1.17788	0.134955	9.08682	1.01979e-19	4.35702e-18	1.23201	0.135582
FAM83G	473.102	1.09421	0.124742	9.07773	1.10866e-19	4.70885e-18	1.13983	0.125563
CAPZA2	2467.91	-1.0112	0.114631	-9.07779	1.10805e-19	4.70885e-18	-1.04877	0.115532
NANOS1	441.362	-0.806556	0.0906388	-9.0519	1.40505e-19	5.95023e-18	-0.8274	0.0914063
CHAC1	1248.1	0.81623	0.0917928	9.0497	1.4336e-19	6.0534e-18	0.837774	0.0925748
COL3A1	12434.7	-0.850657	0.0958955	-9.04404	1.50988e-19	6.35692e-18	-0.874783	0.0967248
DUSP3	2065.99	-0.70981	0.0795894	-9.03339	1.66431e-19	6.98671e-18	-0.724497	0.0802021
SCD	4426.44	-0.78339	0.0881496	-9.03087	1.70316e-19	7.12909e-18	-0.802727	0.0888871
RCAN3	755.341	-0.95775	0.108851	-9.02668	1.76953e-19	7.38549e-18	-0.990865	0.109771
MTFR2	445.075	-1.35026	0.158185	-9.01677	1.9372e-19	8.03881e-18	-1.42424	0.157955
LGR4	1118.03	-1.68651	0.203829	-9.01701	1.93288e-19	8.03881e-18	-1.79403	0.198961
NID2	2834.79	-1.13073	0.130217	-9.01473	1.97358e-19	8.16631e-18	-1.18081	0.130987
TNFRSF12A	5375.48	0.970007	0.110494	9.0139	1.98865e-19	8.20516e-18	1.00433	0.11142
PTPN11	971.835	-1.89252	0.233315	-9.00971	2.06593e-19	8.49973e-18	-2.01235	0.223354
TRIB3	846.44	0.693338	0.0779467	9.0045	2.16657e-19	8.88848e-18	0.707177	0.078536
NR4A1	1236.67	0.933131	0.10623	8.99956	2.26621e-19	9.27093e-18	0.964284	0.107148
SLC12A6	764.994	-1.2537	0.146078	-8.99628	2.33499e-19	9.49848e-18	-1.31731	0.146428
NFKBIB	1115.95	1.12954	0.130356	8.9963	2.33453e-19	9.49848e-18	1.17972	0.131134
ALDH1L2	2755.02	-1.06352	0.122162	-8.99581	2.34501e-19	9.49895e-18	-1.10693	0.12305
TMEM214	3998.8	0.744792	0.0839968	8.99566	2.34826e-19	9.49895e-18	0.761742	0.0846789
EFHC1	1287.76	-0.720388	0.0812148	-8.98966	2.48003e-19	1.00039e-17	-0.735853	0.0818555
ISCA1	642.027	-0.750543	0.0847811	-8.98391	2.61322e-19	1.05118e-17	-0.767907	0.0854758
PLOD3	7738.57	0.861907	0.0979615	8.97847	2.74569e-19	1.1014e-17	0.887285	0.0988237
PRICKLE3	1884.03	0.983947	0.112763	8.96988	2.96841e-19	1.18745e-17	1.01991	0.113704
CADM1	2339.18	-0.818108	0.0928846	-8.96774	3.02664e-19	1.2074e-17	-0.840204	0.0936919
ID2	1097.25	-0.792213	0.0902246	-8.92974	4.27003e-19	1.69872e-17	-0.81263	0.0910027
UTP23	360.113	1.06937	0.123907	8.9264	4.40089e-19	1.74597e-17	1.11411	0.124811
CDK14	207.012	-1.79769	0.222566	-8.91759	4.76541e-19	1.88541e-17	-1.9157	0.214822
CD99	6246.57	-1.00888	0.116619	-8.91117	5.04976e-19	1.99245e-17	-1.04774	0.117576
WNT5A	1633.16	-1.00637	0.116319	-8.91049	5.08079e-19	1.99923e-17	-1.04499	0.117276
KLHL2	620.349	-1.45646	0.174642	-8.90673	5.25618e-19	2.06262e-17	-1.54442	0.173399
DZIP1	2163.56	-1.17808	0.138057	-8.90025	5.57227e-19	2.18074e-17	-1.23472	0.138729
POLRMT	2240.97	1.0281	0.119348	8.88658	6.30203e-19	2.45967e-17	1.06909	0.120303
P3H2	732.454	-1.18217	0.138995	-8.87593	6.93534e-19	2.69955e-17	-1.23961	0.139659
CD109	1062.82	-1.35209	0.161799	-8.84858	8.86433e-19	3.44112e-17	-1.42942	0.161542
FSTL1	40713.7	-0.856286	0.0987856	-8.84823	8.89202e-19	3.44262e-17	-0.882001	0.0996811
RAD9A	1689.88	0.875077	0.101418	8.81836	1.16145e-18	4.48464e-17	0.902527	0.102346
IMPA1	577.815	-1.44988	0.175903	-8.81111	1.23917e-18	4.77197e-17	-1.53922	0.174691
RNF150	126.721	-1.71466	0.213804	-8.80527	1.30543e-18	5.01374e-17	-1.83028	0.207862
LOC117019483	386.033	1.30674	0.156668	8.80236	1.33964e-18	5.1315e-17	1.37965	0.156736
AUTS2	1289.46	-1.08442	0.127753	-8.79843	1.38743e-18	5.30052e-17	-1.13217	0.128679
KIAA0513	1263.49	0.56558	0.0648851	8.78828	1.51867e-18	5.78658e-17	0.5737	0.0652801
SAT1	168.151	1.13042	0.134053	8.77336	1.73407e-18	6.58993e-17	1.18349	0.134896
LCAT	1236.14	1.10244	0.130511	8.76977	1.79033e-18	6.78586e-17	1.15248	0.131415
MICALL2	1727.67	1.1174	0.132455	8.76847	1.81103e-18	6.84638e-17	1.1691	0.13333
DOCK7	927.27	-1.28908	0.155043	-8.76514	1.86539e-18	7.03344e-17	-1.36058	0.155226
KCTD2	428.6	-1.34486	0.162748	-8.75566	2.02905e-18	7.63061e-17	-1.42315	0.16254
PHLDA2	2874.36	1.2401	0.148791	8.75112	2.11242e-18	7.92348e-17	1.30607	0.149246
PDCL	250.066	-1.45532	0.17816	-8.74606	2.20929e-18	8.26538e-17	-1.54676	0.176853
COL11A1	1350.96	-1.28121	0.154476	-8.74046	2.32167e-18	8.66337e-17	-1.35223	0.154709
SIDT2	2297.28	0.667295	0.0773316	8.73275	2.48564e-18	9.25131e-17	0.680525	0.077928
CLCN7	1407.5	0.914569	0.107362	8.731	2.52424e-18	9.37084e-17	0.946086	0.108359
PDPR	370.51	-1.78761	0.22688	-8.73067	2.5316e-18	9.37406e-17	-1.91067	0.218845
TAPBP	5934.7	0.618337	0.0715519	8.72946	2.55901e-18	9.45133e-17	0.628986	0.0720533
BLZF1	563.594	-1.65451	0.207471	-8.71825	2.82527e-18	1.04081e-16	-1.76756	0.202743
HIC1	515.991	0.930305	0.109624	8.7079	3.09569e-18	1.13753e-16	0.96345	0.110641
WNT5B	2807.14	0.794433	0.0928819	8.7074	3.10925e-18	1.13961e-16	0.816123	0.0937275
ME1	1413.35	-1.2395	0.149809	-8.69302	3.52942e-18	1.29034e-16	-1.30637	0.150278
CAVIN2	132.544	-1.77232	0.225909	-8.68906	3.6546e-18	1.33273e-16	-1.89567	0.218168
PSAT1	2319.31	-1.0011	0.118875	-8.68415	3.81588e-18	1.38804e-16	-1.04137	0.119917
NR3C1	417.622	-2.01307	0.262316	-8.67479	4.14312e-18	1.50329e-16	-2.14669	0.247463
CHMP2B	235.894	-1.33975	0.163821	-8.67172	4.25646e-18	1.54054e-16	-1.41911	0.163648
RAPGEF3	1081.14	0.962313	0.114209	8.66649	4.45641e-18	1.60888e-16	0.998872	0.115257
PDE3B	703.439	-1.70897	0.217198	-8.66289	4.59971e-18	1.65647e-16	-1.8284	0.211061
HMGA2	2116.82	1.22676	0.14872	8.6606	4.69281e-18	1.68579e-16	1.29265	0.149256
RPGR	144.832	-1.76094	0.225141	-8.6592	4.75085e-18	1.70241e-16	-1.88445	0.217624
N4BP3	1009.83	1.06614	0.127701	8.65256	5.03587e-18	1.80007e-16	1.11363	0.128705
NUAK2	331.649	0.940793	0.111744	8.64817	5.23327e-18	1.86601e-16	0.975426	0.11279
SEPTIN10	1103.92	-1.20112	0.145595	-8.64434	5.41187e-18	1.92495e-16	-1.26421	0.146248
SPHK1	2192.24	0.925793	0.10991	8.64398	5.4287e-18	1.92619e-16	0.959036	0.110948
COLEC12	1634.05	-0.620545	0.0725538	-8.64217	5.51538e-18	1.95215e-16	-0.63153	0.0730753
DPYSL3	8254.38	-0.612705	0.0717293	-8.62887	6.19633e-18	2.1878e-16	-0.623329	0.0722377
MAPK11	803.328	0.92711	0.110337	8.62457	6.43339e-18	2.26045e-16	0.960637	0.111384
GPSM2	2007.63	-1.31422	0.161305	-8.62472	6.42519e-18	2.26045e-16	-1.3914	0.161327
MFSD12	1725.41	0.957399	0.114272	8.61743	6.84717e-18	2.4e-16	0.993918	0.115338
SOCS2	2273.07	-0.919605	0.109633	-8.60645	7.53595e-18	2.63503e-16	-0.952571	0.110681
NCEH1	263.329	-1.88413	0.245654	-8.60567	7.58753e-18	2.64666e-16	-2.01648	0.234321
POGLUT3	181.931	-1.33625	0.165203	-8.58482	9.09794e-18	3.16586e-16	-1.41696	0.165054
MYH10	8071.62	-0.856625	0.102129	-8.57402	9.99326e-18	3.46906e-16	-0.884135	0.103118
PIK3R1	1610.93	-1.06297	0.128556	-8.57335	1.00518e-17	3.48101e-16	-1.11107	0.129595
ECT2	1148.7	-1.43844	0.18	-8.56831	1.05019e-17	3.62817e-16	-1.53212	0.178813
HTR1B	1216.87	-1.72645	0.223131	-8.55726	1.15586e-17	3.9837e-16	-1.85063	0.216264
LIMD2	1274.97	1.05795	0.12819	8.55518	1.17683e-17	4.04633e-16	1.1057	0.129243
MAPK6	2703.87	-1.39774	0.174611	-8.55086	1.22174e-17	4.19078e-16	-1.48684	0.173882
NEO1	1142.43	-0.991733	0.119698	-8.54675	1.26604e-17	4.33244e-16	-1.03242	0.120797
CEBPB	5632.06	0.8921	0.106962	8.54559	1.27876e-17	4.36563e-16	0.922984	0.108007
ARL2BP	1411.59	-1.13941	0.139157	-8.54449	1.29106e-17	4.39723e-16	-1.19668	0.140053
SAP30	1614.6	0.635963	0.0752746	8.54395	1.29714e-17	4.40752e-16	0.64803	0.0758467
ANP32E	992.16	-1.54175	0.195671	-8.54327	1.30477e-17	4.42304e-16	-1.64825	0.192929
EHBP1	603.444	-0.934563	0.112403	-8.54284	1.30962e-17	4.4291e-16	-0.969502	0.113487
SSBP2	406.096	-0.869932	0.104268	-8.53714	1.37584e-17	4.64217e-16	-0.89887	0.105289
FES	349.133	1.22496	0.150878	8.53583	1.39148e-17	4.684e-16	1.29276	0.151451
LOC117020148	4721.24	0.801884	0.0957877	8.53244	1.43289e-17	4.81218e-16	0.825107	0.0967023
RDX	1056.56	-1.19254	0.146552	-8.53142	1.44566e-17	4.8438e-16	-1.25643	0.147271
AJUBA	2995.5	-0.878097	0.105392	-8.53	1.46352e-17	4.8923e-16	-0.90782	0.106427
IFT80	377.17	-1.5383	0.1957	-8.52323	1.55159e-17	5.17471e-16	-1.64496	0.192997
PUS1	1952.78	1.08037	0.13182	8.51415	1.67812e-17	5.58381e-16	1.13117	0.132858
CD2AP	597.684	-1.26252	0.156767	-8.49977	1.89963e-17	6.30634e-16	-1.33568	0.157143
RAB33B	448.45	-1.27549	0.158767	-8.49016	2.06345e-17	6.83448e-16	-1.35048	0.159064
C1R	10494.2	0.587833	0.0699482	8.48462	2.16419e-17	7.15172e-16	0.597593	0.0704325
TMEM64	596.586	-1.52012	0.194154	-8.48052	2.24197e-17	7.39186e-16	-1.62588	0.191719
REM2	120.467	1.30456	0.163061	8.47929	2.26572e-17	7.45314e-16	1.38347	0.163159
PPP2CB	1427.28	-1.31715	0.164925	-8.47503	2.35022e-17	7.71354e-16	-1.39776	0.164926
RAD54L	818.845	0.598296	0.071358	8.46857	2.4843e-17	8.13511e-16	0.608606	0.0718665
PREPL	134.46	-2.43825	0.327991	-8.46259	2.61507e-17	8.54393e-16	-2.57251	0.303986
CCDC86	2062.18	0.800554	0.096639	8.44605	3.01327e-17	9.82273e-16	0.824172	0.0975807
MED15	2966.12	0.65746	0.0788181	8.44539	3.03026e-17	9.85585e-16	0.671053	0.0794579
ODC1	10680.8	-0.790107	0.095369	-8.44211	3.11668e-17	1.01141e-15	-0.812908	0.0962921
PPP3R1	1136.14	-1.35323	0.170869	-8.43854	3.2132e-17	1.0404e-15	-1.43928	0.17056
TMEM106A	740.597	0.870483	0.105626	8.43781	3.23335e-17	1.04458e-15	0.900198	0.106686
DPYSL2	2360.64	-1.26975	0.159606	-8.41222	4.02307e-17	1.29681e-15	-1.34554	0.159951
ASPH	653.774	-1.54612	0.200043	-8.40837	4.15756e-17	1.33718e-15	-1.65699	0.197064
ST3GAL5	990.158	-0.778332	0.0944407	-8.39447	4.68003e-17	1.50187e-15	-0.800469	0.0953567
CLDN4	232.373	0.931855	0.114169	8.39324	4.7291e-17	1.51425e-15	0.967863	0.115314
SPOPL	146.626	-1.66154	0.218343	-8.3912	4.812e-17	1.53739e-15	-1.7854	0.21277
BCL7A	186.279	-1.40249	0.179448	-8.3777	5.39732e-17	1.72059e-15	-1.49637	0.178614
ZNF664	2411.13	-1.0661	0.132257	-8.3753	5.50817e-17	1.75206e-15	-1.11705	0.133375
APMAP	1563.15	-0.716351	0.0868592	-8.37431	5.5548e-17	1.76301e-15	-0.733996	0.0876485
MTMR4	1922.02	-1.15271	0.144201	-8.36767	5.87712e-17	1.86122e-15	-1.21432	0.14512
ATP6V1B2	2010.99	-0.853032	0.104401	-8.36022	6.26018e-17	1.97819e-15	-0.881727	0.105467
CIART	404.38	1.07809	0.134167	8.3586	6.34671e-17	2.00115e-15	1.1307	0.135273
CSTF2T	439.459	-1.28502	0.162947	-8.35756	6.40308e-17	2.01453e-15	-1.36392	0.163196
PALS1	272.439	-1.91418	0.25968	-8.3557	6.50445e-17	2.04197e-15	-2.05687	0.246163
COL12A1	9042.31	-1.20619	0.151865	-8.3554	6.52135e-17	2.04284e-15	-1.27483	0.152576
TCF21	685.237	0.992313	0.122958	8.33907	7.48784e-17	2.33716e-15	1.03528	0.124148
GASK1B	420.615	-3.14902	0.410815	-8.33898	7.4933e-17	2.33716e-15	-3.26965	0.392093
RAB11FIP1	243.348	-1.2427	0.157358	-8.33798	7.55677e-17	2.35188e-15	-1.31642	0.157882
CHN1	620.297	-0.719271	0.0877102	-8.32948	8.11953e-17	2.52159e-15	-0.73732	0.0885193
LOC117034568	244.513	-1.59229	0.209487	-8.3279	8.22867e-17	2.55001e-15	-1.71093	0.205445
XG	1515.41	-0.799113	0.0979046	-8.32603	8.35959e-17	2.58503e-15	-0.823333	0.0988866
GABPA	300.174	-1.15784	0.145767	-8.32278	8.59249e-17	2.65137e-15	-1.22083	0.146686
IL17RC	1657.75	1.01153	0.125841	8.31954	8.83035e-17	2.71896e-15	1.05687	0.127034
SEC22C	582.828	-0.728904	0.0891447	-8.30984	9.58277e-17	2.94436e-15	-0.747734	0.0899817
ATL3	588.534	-1.63807	0.217461	-8.30255	1.01898e-16	3.12421e-15	-1.76251	0.212286
LOC117028993	85.4601	-1.77452	0.239528	-8.29652	1.07208e-16	3.28007e-15	-1.91151	0.230399
LOC117029928	899.799	-1.1298	0.142455	-8.29225	1.11124e-16	3.39269e-15	-1.18973	0.143475
LOC117024523	355.948	-0.852666	0.105278	-8.29018	1.13077e-16	3.44503e-15	-0.881843	0.106372
CMTM4	547.149	-1.28981	0.1652	-8.28704	1.16104e-16	3.5298e-15	-1.37085	0.165421
SPECC1L	1255.12	-0.748643	0.0919198	-8.28647	1.16661e-16	3.53928e-15	-0.769057	0.0928088
DNAJC1	1401.67	0.647908	0.0792006	8.28323	1.19877e-16	3.62922e-15	0.661479	0.0798577
ANAPC13	603.485	-0.721803	0.08856	-8.2812	1.21939e-16	3.68392e-15	-0.740254	0.0893897
GNL3	2305.36	0.976448	0.121801	8.27785	1.25415e-16	3.78105e-15	1.01833	0.123019
SLC16A5	1496.9	0.811006	0.10007	8.27498	1.2848e-16	3.86537e-15	0.836559	0.101095
TBCEL	194.077	-1.20119	0.152812	-8.27413	1.29392e-16	3.88471e-15	-1.27067	0.153571
FAM91A1	968.688	-1.47523	0.193178	-8.26771	1.3656e-16	4.09142e-15	-1.58152	0.191289
EXOSC10	4352.02	0.728943	0.0896795	8.26233	1.42856e-16	4.27119e-15	0.748003	0.0905317
TLN2	979.739	-0.653283	0.0801368	-8.25698	1.4941e-16	4.4579e-15	-0.667271	0.0808129
LOC117027491	805.758	1.16824	0.148515	8.25658	1.49912e-16	4.46366e-15	1.2337	0.14942
NREP	170.654	-1.28911	0.165859	-8.25338	1.53973e-16	4.57514e-15	-1.3708	0.166089
TOPORS	610.739	-0.866749	0.10765	-8.25088	1.57226e-16	4.66223e-15	-0.897554	0.108783
HAUS4	2050.62	-0.522878	0.0639214	-8.24458	1.65736e-16	4.90449e-15	-0.530244	0.0643142
TCOF1	5212.02	0.746533	0.0921514	8.24297	1.67985e-16	4.96088e-15	0.767011	0.0930503
CRIM1	4429.84	-1.30535	0.168596	-8.23718	1.76318e-16	5.19633e-15	-1.38961	0.1687
RCN2	829.739	-1.48869	0.196108	-8.2364	1.77463e-16	5.21943e-15	-1.59763	0.193972
DDX18	1840.07	-1.18004	0.1506	-8.23564	1.78599e-16	5.24216e-15	-1.24742	0.151466
BOP1	5517.33	0.959206	0.120166	8.23442	1.80434e-16	5.28529e-15	0.999659	0.1214
MEIS1	1065.62	-0.71117	0.0877319	-8.2334	1.81977e-16	5.31969e-15	-0.729081	0.0885516
HMGA1	11677.1	0.585081	0.0717898	8.23243	1.83459e-16	5.35219e-15	0.595328	0.072315
TMEM39B	714.385	0.703103	0.0867741	8.22679	1.92296e-16	5.59867e-15	0.720476	0.0875768
LOC117018145	173.957	-1.12378	0.142889	-8.22502	1.95157e-16	5.67054e-15	-1.18402	0.143953
SVEP1	3792.91	-0.858007	0.106896	-8.22204	2.00072e-16	5.80169e-15	-0.888205	0.108027
KDM6B	1258.63	0.82791	0.102957	8.22141	2.01127e-16	5.82059e-15	0.855322	0.104036
SLC39A13	2058.65	0.645354	0.0795065	8.21956	2.04248e-16	5.8991e-15	0.65899	0.0801733
CXCL8	81.46	4.39746	0.559443	8.21402	2.13896e-16	6.1654e-15	4.55894	0.555019
COL21A1	310.167	-1.39471	0.182421	-8.21363	2.14595e-16	6.17324e-15	-1.4918	0.181625
IGFBP5	512.469	-1.36363	0.177946	-8.20639	2.27945e-16	6.54424e-15	-1.45664	0.177501
WASF3	285.148	-1.12351	0.143296	-8.20166	2.37088e-16	6.79322e-15	-1.18409	0.144372
ZDHHC20	1028.47	-1.28119	0.165928	-8.19968	2.41028e-16	6.89244e-15	-1.36299	0.166225
TNKS2	558.138	-2.73155	0.37534	-8.1985	2.43406e-16	6.94669e-15	-2.86586	0.349559
LOC117014808	1580.68	-1.24922	0.161351	-8.19617	2.48175e-16	7.06884e-15	-1.32669	0.161868
NPFF	145.449	1.3431	0.175228	8.19255	2.55742e-16	7.27001e-15	1.43363	0.174992
LIX1L	1664.53	-0.797286	0.0993526	-8.19067	2.59775e-16	7.37015e-15	-0.822201	0.100383
LOC117020387	630.325	1.08308	0.137996	8.18255	2.779e-16	7.85554e-15	1.1388	0.139175
ISYNA1	341.362	1.65111	0.223468	8.18252	2.77971e-16	7.85554e-15	1.78111	0.217673
ZNF395	347.255	-1.0515	0.133634	-8.18119	2.81066e-16	7.92748e-15	-1.10333	0.134861
MME	345.709	-0.978628	0.12365	-8.18025	2.83253e-16	7.97361e-15	-1.02184	0.124916
TMED2	5058.17	-1.11568	0.142859	-8.16703	3.16086e-16	8.88054e-15	-1.17581	0.143971
SUCLA2	994.273	-1.13447	0.145558	-8.16469	3.22261e-16	9.03644e-15	-1.19709	0.146618
PAICS	288.414	-1.49025	0.198394	-8.16442	3.22991e-16	9.03936e-15	-1.60158	0.196166
ZC3HAV1L	289.041	-1.31843	0.172249	-8.16411	3.23816e-16	9.04493e-15	-1.40622	0.172244
RCOR1	405.257	-1.5527	0.208371	-8.1598	3.35576e-16	9.3553e-15	-1.67215	0.204926
DDX51	1157.42	0.99168	0.125963	8.14785	3.70448e-16	1.03076e-14	1.03678	0.127245
IL10RA	85.7983	1.44435	0.191766	8.14676	3.73819e-16	1.03814e-14	1.55007	0.190268
PRELID2	330.848	-1.68331	0.230169	-8.14062	3.93263e-16	1.09004e-14	-1.81817	0.223345
ABCA8	145.675	-1.13988	0.146808	-8.1403	3.94293e-16	1.0908e-14	-1.20363	0.147861
CCDC102B	60.2251	-1.61589	0.219179	-8.13935	3.97416e-16	1.09734e-14	-1.74357	0.214215
TMEM88	51.7757	2.51374	0.354351	8.13691	4.05495e-16	1.11751e-14	2.65841	0.32671
FAM177A1	284.422	-1.52006	0.203942	-8.13503	4.11849e-16	1.13286e-14	-1.6362	0.20113
FOXO1	171.403	-1.94682	0.274275	-8.13026	4.28384e-16	1.1761e-14	-2.09984	0.258275
CCN3	1314.72	-1.03272	0.132057	-8.12281	4.55526e-16	1.24825e-14	-1.08303	0.133333
EMG1	1764.13	0.674506	0.0842679	8.11894	4.70274e-16	1.28622e-14	0.690378	0.085033
PLEKHH2	251.944	-1.86774	0.262271	-8.10494	5.27696e-16	1.44054e-14	-2.01837	0.249029
TENT4A	471.705	-1.49956	0.202175	-8.08534	6.19929e-16	1.68913e-14	-1.61463	0.199698
LIFR	376.952	-1.81947	0.255003	-8.08464	6.2347e-16	1.69515e-14	-1.96801	0.243426
SUDS3	920.752	-0.728385	0.0916489	-8.08444	6.24484e-16	1.69515e-14	-0.748292	0.0925595
GRAMD2A	346.562	0.823802	0.104261	8.08265	6.33736e-16	1.71703e-14	0.851837	0.105391
F2R	551.928	-1.40281	0.187223	-8.07803	6.58214e-16	1.78001e-14	-1.50475	0.186276
NDRG1	4102.78	0.515429	0.0643498	8.07377	6.81624e-16	1.83987e-14	0.522802	0.0647531
ARID5B	1340.23	-1.40628	0.188102	-8.06544	7.29733e-16	1.96606e-14	-1.50907	0.187103
UBXN2A	458.596	-1.24344	0.163733	-8.05252	8.11078e-16	2.18115e-14	-1.3232	0.164322
PHACTR2	272.58	-1.35606	0.180777	-8.04986	8.28902e-16	2.22494e-14	-1.4521	0.180389
EFR3A	592.815	-1.26232	0.166774	-8.04262	8.79367e-16	2.35602e-14	-1.34501	0.167235
TEAD2	305.461	-0.836186	0.106495	-8.04054	8.94458e-16	2.39201e-14	-0.865714	0.107669
TRIM2	401.611	-1.38517	0.1856	-8.03693	9.21204e-16	2.45774e-14	-1.48575	0.184866
PLCD3	1322.9	0.943917	0.121211	8.03676	9.22439e-16	2.45774e-14	0.984793	0.122536
NR1D1	612.651	0.915846	0.117389	8.03456	9.39127e-16	2.49759e-14	0.95362	0.11869
PEX13	291.324	-1.71066	0.238593	-8.03356	9.46848e-16	2.5135e-14	-1.85236	0.230578
METTL9	2396.58	-0.941658	0.120968	-8.03249	9.55112e-16	2.53078e-14	-0.982326	0.122294
SH3D19	408.083	-0.980935	0.126688	-8.01595	1.09289e-15	2.89057e-14	-1.02636	0.12804
GFPT2	866.246	0.699922	0.088724	8.015	1.10139e-15	2.90771e-14	0.718033	0.0895862
NEDD4L	615.633	-0.708806	0.0899381	-8.011	1.13782e-15	2.9984e-14	-0.727596	0.0908246
ZMYND11	1722.18	-0.873404	0.111954	-8.01076	1.13999e-15	2.99865e-14	-0.906893	0.113209
TMEM265	210.064	1.0572	0.137629	8.00543	1.19053e-15	3.12021e-14	1.11227	0.13894
PRR11	450.249	-1.3098	0.174837	-8.00547	1.19016e-15	3.12021e-14	-1.40027	0.174915
RCBTB1	434.079	-0.932446	0.120296	-7.9951	1.29471e-15	3.38712e-14	-0.972477	0.121634
FLRT2	538.933	-1.07555	0.140455	-7.99467	1.29919e-15	3.39268e-14	-1.13318	0.141742
NXT2	271.033	-1.43207	0.194182	-7.9923	1.32448e-15	3.45249e-14	-1.54071	0.192775
SLC35E1	1091.26	-0.985502	0.12776	-7.99061	1.34272e-15	3.49373e-14	-1.03179	0.129126
CORO1C	2256.16	-1.1942	0.157937	-7.98558	1.39865e-15	3.63271e-14	-1.26836	0.158831
SERINC5	377.401	-1.1708	0.154629	-7.97869	1.47893e-15	3.82747e-14	-1.24177	0.155636
VWCE	32.1621	4.47372	0.587284	7.97884	1.47714e-15	3.82747e-14	4.65164	0.582997
OSGIN1	1193.49	1.17801	0.155768	7.97523	1.52096e-15	3.9292e-14	1.25007	0.156744
BPNT1	628.644	-1.33458	0.179425	-7.97449	1.53007e-15	3.94568e-14	-1.42951	0.17926
SMIM14	731.321	-1.3663	0.184425	-7.97146	1.56808e-15	4.03647e-14	-1.46599	0.183905
ANKRD13B	293.01	0.945119	0.122447	7.97092	1.575e-15	4.04707e-14	0.986866	0.123808
IARS2	2003.59	-0.601927	0.0764143	-7.96799	1.61281e-15	4.13688e-14	-0.613828	0.0770368
PYGM	87.9432	1.40802	0.191097	7.96691	1.62687e-15	4.16553e-14	1.51396	0.190031
TRIM47	390.3	0.949338	0.123247	7.95806	1.74754e-15	4.46658e-14	0.991722	0.124619
USF1	2236.12	1.06506	0.139699	7.95552	1.78387e-15	4.54337e-14	1.12193	0.141025
CDON	325.836	-1.41395	0.192354	-7.95565	1.78196e-15	4.54337e-14	-1.5211	0.191198
MEGF9	314.454	-0.982269	0.128056	-7.94706	1.90997e-15	4.85595e-14	-1.02872	0.129446
MAP1S	2746.49	0.986952	0.128739	7.94581	1.92923e-15	4.8963e-14	1.03399	0.13013
VPS13C	689.523	-2.27211	0.334043	-7.94078	2.00913e-15	5.09015e-14	-2.43389	0.306506
COG6	734.916	-1.138	0.150738	-7.93446	2.11409e-15	5.34669e-14	-1.20519	0.151894
PI4K2B	193.081	-1.98798	0.290263	-7.92995	2.19228e-15	5.53474e-14	-2.15122	0.271278
MOB3C	81.0111	1.39835	0.190838	7.92168	2.34315e-15	5.90532e-14	1.50424	0.189889
BIRC5	1156.88	-0.882055	0.114597	-7.91394	2.49377e-15	6.27395e-14	-0.917352	0.115916
EFEMP1	267.788	-0.848167	0.109979	-7.91042	2.56517e-15	6.44237e-14	-0.879947	0.111239
PCNX3	2837.84	0.787272	0.101692	7.90889	2.59687e-15	6.51066e-14	0.81318	0.102818
RHOG	2500.83	0.869883	0.113006	7.90795	2.61654e-15	6.54861e-14	0.903938	0.114307
PCIF1	1389.89	0.759819	0.0980501	7.90359	2.70981e-15	6.77031e-14	0.783323	0.0991097
GPATCH4	1720.27	0.967555	0.126753	7.90206	2.74339e-15	6.84237e-14	1.01278	0.128166
TBCK	296.934	-0.986825	0.129498	-7.90147	2.75624e-15	6.86256e-14	-1.03442	0.130915
MAP3K20	507.518	-1.22288	0.164203	-7.89901	2.81137e-15	6.98777e-14	-1.30309	0.164968
ACAP2	227.716	-2.05398	0.303042	-7.89313	2.94693e-15	7.31213e-14	-2.22018	0.28128
TWIST2	1010.34	0.812439	0.105351	7.89183	2.97781e-15	7.36422e-14	0.840831	0.106544
SHB	3910.1	0.651017	0.0836515	7.89161	2.98322e-15	7.36422e-14	0.666234	0.0844232
GNG8	119.435	1.83301	0.265385	7.89166	2.98192e-15	7.36422e-14	1.9909	0.252279
SEC22B	1391.33	-1.11379	0.148095	-7.89021	3.01676e-15	7.43431e-14	-1.1784	0.14935
IL13RA1	395.182	-1.71033	0.244035	-7.88929	3.039e-15	7.47635e-14	-1.85798	0.235507
CALU	21462.2	-0.681599	0.0877816	-7.8857	3.12767e-15	7.6814e-14	-0.698977	0.0886385
NIN	397.743	-1.49474	0.207566	-7.88406	3.16916e-15	7.77008e-14	-1.61591	0.204959
INPP5F	774.14	-1.28077	0.173476	-7.882	3.22191e-15	7.88604e-14	-1.37007	0.173823
UBOX5	876.092	0.713325	0.0921822	7.87248	3.47681e-15	8.49553e-14	0.733169	0.0931306
P2RY11	1833.53	0.959742	0.126229	7.86814	3.59953e-15	8.78054e-14	1.00444	0.127659
YIPF6	314.206	-1.55605	0.218423	-7.86496	3.69221e-15	8.99143e-14	-1.6864	0.214419
IFNGR2	2588.88	0.612722	0.0788787	7.86365	3.73104e-15	9.0707e-14	0.625597	0.0795555
FADS3	12001.7	0.701599	0.0908338	7.85366	4.04071e-15	9.80704e-14	0.720628	0.091757
HBEGF	4361.41	0.63797	0.0823472	7.85218	4.08857e-15	9.90656e-14	0.652479	0.0830952
NEDD1	912.36	-1.10368	0.147447	-7.84935	4.18212e-15	1.01162e-13	-1.1676	0.148752
KIF5B	3186.86	-1.38755	0.191284	-7.84523	4.32172e-15	1.04365e-13	-1.49416	0.190455
LEPR	288.616	-1.30597	0.178411	-7.84251	4.41621e-15	1.06468e-13	-1.40016	0.178535
ANKRD40	428.386	-1.24994	0.169758	-7.84003	4.50452e-15	1.08416e-13	-1.33562	0.170359
USP6NL	339.55	-1.07781	0.14399	-7.83155	4.8189e-15	1.1579e-13	-1.13843	0.145364
ZNF185	75.3344	-2.15424	0.32263	-7.82804	4.95518e-15	1.18867e-13	-2.32371	0.296845
ARHGAP19	593.665	-0.608568	0.0787316	-7.82447	5.09811e-15	1.22093e-13	-0.621324	0.0794078
COBLL1	860.412	-1.24547	0.169455	-7.82424	5.10723e-15	1.22109e-13	-1.33085	0.170093
PROS1	566.925	-1.19242	0.161339	-7.82329	5.14623e-15	1.22837e-13	-1.26979	0.162309
CCDC47	788.61	-1.26842	0.17314	-7.81926	5.31329e-15	1.26616e-13	-1.35745	0.173603
DDX56	2973.11	0.864579	0.113627	7.81877	5.3341e-15	1.26902e-13	0.8989	0.114967
NDOR1	1269.88	0.695861	0.0906006	7.80861	5.78238e-15	1.37341e-13	0.714677	0.0915243
PLSCR4	552.991	-1.29013	0.176856	-7.80674	5.86864e-15	1.39161e-13	-1.38283	0.177133
CMTM8	117.825	-1.10733	0.149037	-7.79923	6.22879e-15	1.47459e-13	-1.17269	0.15036
RECK	884.422	-1.59044	0.226763	-7.79438	6.47255e-15	1.52979e-13	-1.72812	0.221713
NNT	731.117	-1.06917	0.143556	-7.78984	6.70928e-15	1.58315e-13	-1.1293	0.144971
PRIM1	865.412	-1.40276	0.195441	-7.78696	6.86399e-15	1.61438e-13	-1.51354	0.194369
TRIM37	1341.7	-0.832455	0.109622	-7.78703	6.86004e-15	1.61438e-13	-0.863684	0.110913
LOC117029918	110.521	-1.73669	0.25287	-7.78527	6.95671e-15	1.63353e-13	-1.89154	0.242964
MTUS1	1205.77	-0.692326	0.0904304	-7.78295	7.08553e-15	1.66107e-13	-0.711	0.0913536
LOC117020899	18.4231	4.86477	0.654205	7.77948	7.28218e-15	1.70441e-13	5.0878	0.654002
TRAK2	439.415	-1.54386	0.219434	-7.77482	7.55529e-15	1.76547e-13	-1.67601	0.215569
HEATR3	576.07	-1.31723	0.182092	-7.77106	7.78317e-15	1.81578e-13	-1.41515	0.182105
GTF3C3	256.139	-1.26345	0.173685	-7.76718	8.02511e-15	1.8692e-13	-1.35305	0.1742
HMGCS1	7661.55	-0.743082	0.0975636	-7.76581	8.11227e-15	1.88646e-13	-0.765999	0.0986373
DLG1	930.815	-1.25906	0.173047	-7.7652	8.15136e-15	1.8925e-13	-1.34802	0.173598
BDNF	563.63	-0.602367	0.0786159	-7.75571	8.78482e-15	2.0363e-13	-0.61498	0.0792938
SPIN4	47.507	-2.50269	0.37644	-7.75451	8.86868e-15	2.05245e-13	-2.66593	0.343792
MYBBP1A	8691.01	0.841607	0.111399	7.75388	8.91263e-15	2.05932e-13	0.874079	0.112728
MZT1	471.404	-1.32017	0.183041	-7.75344	8.94396e-15	2.06325e-13	-1.41906	0.183024
DUSP6	571.479	0.941268	0.12558	7.75281	8.98834e-15	2.07018e-13	0.985124	0.127067
PLK3	1034.7	0.9278	0.123663	7.75175	9.06313e-15	2.08409e-13	0.970033	0.125137
ARMT1	398.669	-1.08759	0.147098	-7.75089	9.1252e-15	2.09503e-13	-1.151	0.148499
TRAF3	945.188	0.600312	0.078421	7.74795	9.33849e-15	2.14059e-13	0.612826	0.0790953
RNF185	242.46	-1.52047	0.216461	-7.74467	9.58333e-15	2.19323e-13	-1.65046	0.213109
CTRC	64.9293	2.88167	0.422068	7.73576	1.02791e-14	2.34873e-13	3.03225	0.391978
NIBAN2	10687.8	0.607589	0.0795468	7.73378	1.04401e-14	2.38175e-13	0.620597	0.0802451
PPP1CB	2705.39	-1.40516	0.197458	-7.73269	1.05294e-14	2.39836e-13	-1.51811	0.196323
ARID3B	427.22	0.939265	0.12576	7.72589	1.11075e-14	2.52604e-13	0.983206	0.127261
RRM2B	114.288	-1.89287	0.28367	-7.72442	1.1236e-14	2.55125e-13	-2.06244	0.267002
CSPG5	228.494	0.851884	0.113379	7.71923	1.17033e-14	2.65318e-13	0.885771	0.114749
RRN3	793.45	-1.54802	0.222114	-7.71857	1.17642e-14	2.66281e-13	-1.68298	0.218043
STAT6	2894.29	0.70188	0.0925563	7.71551	1.20503e-14	2.7233e-13	0.721654	0.0935329
ATP2B4	1293.97	-1.35559	0.189844	-7.71502	1.2096e-14	2.72934e-13	-1.46127	0.189405
USP22	807.396	-1.30733	0.182142	-7.71091	1.2492e-14	2.81431e-13	-1.40541	0.182262
AUP1	4464.94	0.923627	0.123792	7.70914	1.26664e-14	2.84914e-13	0.965859	0.125287
LOC117020241	1155.23	0.846409	0.112774	7.70823	1.2758e-14	2.86528e-13	0.879808	0.114139
ANGPT1	472.466	-1.15001	0.157582	-7.70447	1.31384e-14	2.94615e-13	-1.22356	0.158811
LOC117013578	79.5095	1.55051	0.223138	7.70194	1.34012e-14	3.00041e-13	1.6865	0.218971
LCLAT1	1382.88	-0.908598	0.121834	-7.69689	1.39418e-14	3.11662e-13	-0.949166	0.123318
ZNF414	690.719	0.993961	0.134495	7.6847	1.53359e-14	3.42295e-13	1.04548	0.136047
DAG1	7254.43	-0.535981	0.0704703	-7.67907	1.60252e-14	3.5713e-13	-0.545146	0.0709912
PDHX	350.192	-1.08317	0.148124	-7.67057	1.71231e-14	3.81009e-13	-1.14741	0.149586
LPP	1373.93	-1.93477	0.294242	-7.66339	1.81083e-14	4.02311e-13	-2.10952	0.275273
SLIT2	2834.34	-0.74417	0.0990801	-7.66285	1.81855e-14	4.03404e-13	-0.76784	0.100203
ITSN1	1718.04	-0.602612	0.0796385	-7.66168	1.83511e-14	4.06454e-13	-0.615563	0.080343
PARVA	3869.65	-0.507999	0.0668953	-7.65941	1.86787e-14	4.13077e-13	-0.515872	0.0673514
LOC117019647	313.576	-1.12051	0.154107	-7.65764	1.89388e-14	4.18189e-13	-1.19056	0.155474
FADS1	4286.94	-0.83473	0.111985	-7.65203	1.97834e-14	4.36171e-13	-0.867392	0.113355
TRIM72	217.415	1.25217	0.174897	7.65113	1.99225e-14	4.38568e-13	1.34304	0.175535
ERCC6L	731.806	-1.2469	0.174166	-7.64682	2.06003e-14	4.52799e-13	-1.33703	0.174848
STRN3	1951.82	-1.32624	0.187007	-7.64656	2.06422e-14	4.53031e-13	-1.4293	0.186921
DHX37	1707.13	0.711855	0.0948101	7.64603	2.07274e-14	4.54209e-13	0.732832	0.0958447
NOB1	1868.8	0.836044	0.112284	7.64475	2.09346e-14	4.58056e-13	0.868913	0.113661
HCFC2	310.995	-1.32048	0.186218	-7.64116	2.15281e-14	4.7033e-13	-1.42277	0.186198
WWTR1	891.314	-0.847529	0.114056	-7.63638	2.2341e-14	4.87352e-13	-0.881727	0.115464
USP8	1008.45	-1.32126	0.186544	-7.63413	2.27349e-14	4.95196e-13	-1.42388	0.186515
IGF2R	6167.81	-1.36792	0.194258	-7.63385	2.2784e-14	4.95518e-13	-1.47819	0.193637
HSP90AA1	2013.11	-1.2769	0.179361	-7.63279	2.29718e-14	4.98851e-13	-1.3723	0.17979
STAG1	670.531	-1.42722	0.204314	-7.63109	2.32785e-14	5.04752e-13	-1.5472	0.20275
TENM3	1255.76	-1.15998	0.16085	-7.63025	2.34303e-14	5.07282e-13	-1.23669	0.162077
SYNC	559.668	-0.653859	0.0870027	-7.62952	2.35624e-14	5.09379e-13	-0.670393	0.0878682
ERI2	129.493	-1.2548	0.176125	-7.6205	2.52693e-14	5.45461e-13	-1.34694	0.176752
RDH13	524.464	0.736405	0.0986103	7.61725	2.59146e-14	5.58556e-13	0.759677	0.0997312
CCN5	2472.25	-0.83711	0.112881	-7.61624	2.61166e-14	5.62072e-13	-0.870359	0.114277
ALDH6A1	263.89	-1.41149	0.202294	-7.61064	2.72733e-14	5.86091e-13	-1.52966	0.20099
TDG	1765.25	-0.95279	0.129834	-7.60869	2.76882e-14	5.94123e-13	-0.999955	0.131423
ZMYM3	1093.84	-0.548398	0.0728346	-7.60713	2.80255e-14	6.0047e-13	-0.558389	0.0734034
RRS1	1340.4	0.749344	0.100601	7.60441	2.86203e-14	6.12305e-13	0.773872	0.101766
UBB	9875.48	0.820337	0.110713	7.6012	2.93406e-14	6.26787e-13	0.851922	0.112077
PDHA1	2134.82	-0.819121	0.110545	-7.60083	2.94238e-14	6.27636e-13	-0.850581	0.111906
KIF13B	274.224	-1.67444	0.2494	-7.59783	3.01131e-14	6.4139e-13	-1.83133	0.241033
CHPT1	524.787	-0.956058	0.130653	-7.59048	3.18729e-14	6.76877e-13	-1.0039	0.132257
SNX30	514.326	-0.799941	0.107963	-7.59054	3.18583e-14	6.76877e-13	-0.829492	0.10928
CLASP2	672.681	-1.02919	0.141756	-7.58353	3.36275e-14	7.13091e-13	-1.08717	0.143359
FAM53C	181.284	-1.73052	0.260504	-7.58146	3.417e-14	7.23531e-13	-1.89449	0.249885
DENND5A	2554.63	-0.811217	0.109746	-7.57916	3.47796e-14	7.35363e-13	-0.842034	0.111099
GOT2	3528.05	-0.988945	0.135797	-7.57794	3.51077e-14	7.41213e-13	-1.04137	0.137422
MAPK1	3682.67	-0.710816	0.0955956	-7.57439	3.60809e-14	7.60649e-13	-0.732125	0.0966579
RELL1	625.828	-1.32445	0.188833	-7.5729	3.64985e-14	7.68331e-13	-1.42951	0.188767
SKIC3	821.278	-1.28325	0.18205	-7.57242	3.66335e-14	7.70051e-13	-1.38145	0.182431
EXTL2	377.033	-1.29285	0.183696	-7.56993	3.73424e-14	7.8381e-13	-1.39272	0.18398
ITGB1	14910.8	-1.05184	0.145622	-7.56351	3.92334e-14	8.22307e-13	-1.11345	0.147213
DGKA	2017.69	0.677458	0.0910768	7.56302	3.93809e-14	8.24202e-13	0.696099	0.0920398
TRIM8	2943.85	0.554621	0.0741282	7.56211	3.96594e-14	8.2883e-13	0.565074	0.0747244
DAB2IP	2879.62	0.644842	0.0866238	7.55596	4.15769e-14	8.67648e-13	0.661055	0.0874878
EOGT	305.787	-1.74487	0.264402	-7.55449	4.20497e-14	8.76249e-13	-1.91168	0.253052
GOLM2	647.624	-1.14246	0.15998	-7.55094	4.32137e-14	8.99205e-13	-1.21819	0.16133
FAM114A1	351.45	-1.05645	0.146681	-7.54692	4.45656e-14	9.25793e-13	-1.11904	0.148277
ERRFI1	6244.17	0.648585	0.087253	7.54677	4.46196e-14	9.25793e-13	0.665111	0.0881319
CCPG1	571.762	-1.31915	0.188743	-7.54577	4.49614e-14	9.31339e-13	-1.42419	0.18874
NOP56	5001.53	0.762715	0.103319	7.54561	4.50159e-14	9.31339e-13	0.788919	0.104553
ACLY	4425.17	-0.756799	0.102488	-7.54492	4.52568e-14	9.34983e-13	-0.782443	0.103705
LIF	2017.41	0.738908	0.0999664	7.54369	4.56843e-14	9.42467e-13	0.762892	0.10113
TCIRG1	3071.32	0.808484	0.10992	7.54209	4.62485e-14	9.52745e-13	0.839336	0.111287
RAD51C	408.145	-0.861063	0.11754	-7.54177	4.63647e-14	9.53779e-13	-0.897739	0.119036
AKT3	915.018	-0.770329	0.104517	-7.53779	4.78021e-14	9.81949e-13	-0.797332	0.105778
SKAP2	136.613	-1.87848	0.290417	-7.53642	4.83066e-14	9.90903e-13	-2.05714	0.27296
VASN	6527.99	0.6353	0.085535	7.53582	4.85281e-14	9.94035e-13	0.650917	0.0863764
MMADHC	1494.47	-0.809194	0.110175	-7.53214	4.99169e-14	1.02103e-12	-0.840209	0.11155
CPE	4043.39	-0.618062	0.0832358	-7.5276	5.16814e-14	1.05563e-12	-0.63252	0.0840268
ATP7A	279.158	-1.44501	0.210978	-7.52187	5.39962e-14	1.10136e-12	-1.57198	0.208988
PRKCI	972.044	-1.2495	0.177919	-7.52156	5.41249e-14	1.10242e-12	-1.34352	0.178622
UCKL1	2978.69	0.763734	0.103825	7.52053	5.45536e-14	1.10959e-12	0.790223	0.105075
BRAT1	837.025	0.829336	0.113298	7.51877	5.52925e-14	1.12304e-12	0.862653	0.114733
CDC42BPA	1735.82	-0.629764	0.0850046	-7.51525	5.68006e-14	1.15205e-12	-0.645079	0.0858359
IL27RA	1756.64	0.58155	0.0783582	7.51124	5.85684e-14	1.18624e-12	0.593721	0.0790444
OBI1	364.349	-1.25432	0.179034	-7.50969	5.9267e-14	1.1987e-12	-1.34948	0.179699
UTRN	2697.29	-1.27478	0.182466	-7.50762	6.02118e-14	1.21611e-12	-1.37347	0.182943
ITGA5	16448.6	0.556175	0.0749003	7.50683	6.05759e-14	1.22175e-12	0.566875	0.0755146
ZYG11B	205.385	-1.57342	0.234548	-7.50609	6.09183e-14	1.22695e-12	-1.72116	0.229302
E2F4	3217.1	0.553862	0.0745942	7.50558	6.11582e-14	1.23006e-12	0.564436	0.0752023
KIFC3	397.865	0.915228	0.126212	7.5016	6.30456e-14	1.26626e-12	0.958959	0.127834
DUSP5	684.129	0.603807	0.0815543	7.50113	6.327e-14	1.269e-12	0.61742	0.0823102
EIF5A2	121.824	-1.97662	0.31061	-7.50007	6.37829e-14	1.27752e-12	-2.162	0.288264
FAT1	4722.03	-1.16624	0.165019	-7.499	6.43089e-14	1.28627e-12	-1.24702	0.166291
MYO5A	1703.31	-0.935522	0.129306	-7.49811	6.47424e-14	1.29315e-12	-0.981923	0.130956
TMOD3	1184.46	-1.23052	0.175493	-7.49636	6.56132e-14	1.30873e-12	-1.32204	0.176358
RB1	643.999	-0.997916	0.138795	-7.49502	6.62907e-14	1.32042e-12	-1.05289	0.140479
NRP1	2706.58	-1.11612	0.15721	-7.49203	6.78164e-14	1.34895e-12	-1.18897	0.158698
LIN54	429.1	-1.37878	0.200567	-7.48916	6.93165e-14	1.37689e-12	-1.49587	0.199738
TGOLN2	3764.57	-0.860717	0.11838	-7.48829	6.97776e-14	1.38415e-12	-0.89792	0.11991
ABCD3	844.359	-1.15273	0.163139	-7.48751	7.01909e-14	1.39044e-12	-1.23157	0.164484
FUZ	215.819	0.886701	0.122278	7.48458	7.17784e-14	1.41993e-12	0.927068	0.123864
TCF12	1613.89	-1.0897	0.153319	-7.48029	7.41591e-14	1.46502e-12	-1.15865	0.154894
PFN2	1021.85	-1.14446	0.162026	-7.47896	7.4912e-14	1.47788e-12	-1.22216	0.163413
SORBS2	329.738	-1.57695	0.236483	-7.47349	7.80936e-14	1.53854e-12	-1.72671	0.231044
MRM3	711.948	0.703826	0.0959489	7.47304	7.83632e-14	1.54175e-12	0.725142	0.0970344
SIKE1	289.038	-0.948976	0.131837	-7.47107	7.95462e-14	1.56289e-12	-0.997541	0.13352
GPD2	1302.57	-1.29909	0.187602	-7.46995	8.02277e-14	1.57414e-12	-1.40311	0.187834
PALLD	4047.28	-0.814864	0.112001	-7.46785	8.15161e-14	1.59725e-12	-0.847068	0.113429
SLC25A51	838.664	-1.00245	0.140056	-7.46706	8.20054e-14	1.60466e-12	-1.05853	0.14176
KIAA1549	168.055	-1.08886	0.153549	-7.46436	8.37075e-14	1.63575e-12	-1.158	0.155137
MTFR1	1141.38	-0.911701	0.126365	-7.46405	8.39051e-14	1.6374e-12	-0.955457	0.128008
CDC42EP5	1442.08	1.02433	0.143507	7.46312	8.45e-14	1.64678e-12	1.08366	0.145203
TRIP10	3524.76	0.626812	0.0852113	7.46233	8.50059e-14	1.65441e-12	0.642146	0.0860517
ITFG1	1462.34	-0.835112	0.115087	-7.46005	8.6489e-14	1.68101e-12	-0.869646	0.116574
FZD1	1338.13	-0.700067	0.0956229	-7.45738	8.82572e-14	1.71307e-12	-0.721153	0.0967032
STXBP6	769.939	-0.815137	0.112212	-7.457	8.85115e-14	1.7157e-12	-0.847472	0.113648
SPEF1	100.353	1.32772	0.192884	7.45525	8.96969e-14	1.73634e-12	1.43719	0.192775
UFL1	343.124	-1.28609	0.185853	-7.45502	8.98522e-14	1.73702e-12	-1.38834	0.186228
SLC5A3	275.593	-1.80446	0.280595	-7.45274	9.14183e-14	1.76493e-12	-1.98229	0.265981
GXYLT2	189.688	-1.00949	0.141457	-7.45161	9.2205e-14	1.77775e-12	-1.06685	0.14317
COL1A2	15902.2	-0.500773	0.0678113	-7.45014	9.32383e-14	1.79527e-12	-0.508765	0.0682893
FAM210B	568.259	-0.97964	0.136938	-7.44845	9.44454e-14	1.81609e-12	-1.03277	0.138656
GUCY1A1	213.512	-1.09013	0.154141	-7.44726	9.52965e-14	1.83002e-12	-1.15982	0.155738
GNA12	1987.82	-1.00094	0.140245	-7.44653	9.58291e-14	1.83781e-12	-1.05714	0.141965
BCL2L14	25.3405	3.7586	0.545586	7.44585	9.63207e-14	1.84478e-12	3.92591	0.527261
ARMC5	744.925	0.964266	0.134669	7.44451	9.73043e-14	1.86115e-12	1.01531	0.136383
WDFY1	1476	-0.879923	0.122135	-7.43512	1.04475e-13	1.99567e-12	-0.920033	0.123742
ROR1	345.492	-1.46977	0.218491	-7.43247	1.06592e-13	2.03341e-12	-1.60447	0.215873
ACSL1	1327.52	-1.03737	0.146289	-7.42771	1.10491e-13	2.10502e-12	-1.0993	0.147999
ARFIP1	533.845	-1.09874	0.15597	-7.42729	1.10841e-13	2.10891e-12	-1.17023	0.157558
SEL1L	402.786	-1.53878	0.231442	-7.42245	1.14976e-13	2.1847e-12	-1.6851	0.227027
BLTP3B	571.337	-1.06211	0.150337	-7.42007	1.17059e-13	2.22136e-12	-1.12798	0.152017
LOC117024343	4689.36	-0.644371	0.0882562	-7.41498	1.21642e-13	2.30529e-12	-0.661199	0.0891708
FMNL2	555.825	-1.39127	0.205185	-7.41384	1.22698e-13	2.31921e-12	-1.5133	0.204118
WEE1	582.474	-0.986702	0.138717	-7.41397	1.22577e-13	2.31921e-12	-1.04139	0.140463
MAP4K3	452.734	-1.0639	0.150773	-7.41324	1.23249e-13	2.32659e-12	-1.13018	0.152454
NUDT4	2263.5	-0.686119	0.0942796	-7.40862	1.27616e-13	2.40588e-12	-0.706306	0.0953356
LRRC14	490.54	0.72866	0.100406	7.40739	1.2881e-13	2.42522e-12	0.752623	0.101604
IPO8	1147.91	-0.939591	0.131643	-7.40675	1.29431e-13	2.43375e-12	-0.9878	0.133365
TONSL	3962.55	0.925069	0.129626	7.39669	1.39616e-13	2.62184e-12	0.971463	0.131337
ASAP1	678.56	-1.15271	0.165407	-7.39619	1.40144e-13	2.62512e-12	-1.23376	0.16681
DDRGK1	3653.95	0.928401	0.130142	7.39618	1.40154e-13	2.62512e-12	0.975248	0.131858
PPP1R10	3249.01	0.594513	0.0814828	7.39176	1.44899e-13	2.70717e-12	0.60793	0.0822443
CXCL10	21.7853	7.17463	1.03839	7.39175	1.4491e-13	2.70717e-12	7.86474	1.06399
ADAMTSL3	1644.33	-0.867626	0.121095	-7.38958	1.47294e-13	2.74816e-12	-0.906751	0.122707
MATR3	5221.02	-0.94587	0.132946	-7.3889	1.48045e-13	2.75861e-12	-0.995195	0.134688
SFT2D2	1090.1	-0.942661	0.132492	-7.38698	1.50201e-13	2.79518e-12	-0.991573	0.134232
EHHADH	283.899	-0.897976	0.125734	-7.3853	1.52112e-13	2.82345e-12	-0.940967	0.127411
NFYA	851.766	-1.15652	0.166302	-7.38537	1.52027e-13	2.82345e-12	-1.23848	0.167693
THOC6	506.478	0.828372	0.115345	7.38386	1.53767e-13	2.85051e-12	0.862899	0.116863
MFSD2A	476.332	0.866889	0.121105	7.38268	1.55133e-13	2.87215e-12	0.906002	0.12272
NUCKS1	8383.1	-0.654507	0.0901241	-7.38073	1.5742e-13	2.91075e-12	-0.67228	0.0910858
BMI1	329.578	-1.40077	0.208007	-7.37973	1.58607e-13	2.92522e-12	-1.52578	0.206753
DERL1	1395.5	-0.996137	0.140883	-7.37976	1.58579e-13	2.92522e-12	-1.05276	0.142655
NIPSNAP2	1052.45	-0.958137	0.135049	-7.37762	1.61146e-13	2.96825e-12	-1.00934	0.13681
POLR1F	774.01	0.815523	0.113566	7.3763	1.62748e-13	2.99393e-12	0.848665	0.115053
TAFAZZIN	587.01	0.823661	0.114783	7.37559	1.63625e-13	3.00624e-12	0.857731	0.116293
CAMK2N1	590.755	-0.670601	0.0924966	-7.37518	1.64125e-13	3.01159e-12	-0.68969	0.093515
NLE1	1495.01	0.73368	0.101598	7.37476	1.6464e-13	3.01721e-12	0.758342	0.102829
FRMD3	341.223	-1.30107	0.190813	-7.37355	1.66144e-13	3.04092e-12	-1.4086	0.191034
TRIM67	46.3774	-1.85346	0.294274	-7.37212	1.67938e-13	3.06986e-12	-2.03981	0.276692
RAB27A	1147.56	-1.34688	0.198881	-7.36893	1.72006e-13	3.14025e-12	-1.46275	0.198502
OSBPL9	1993.89	-0.68497	0.0946501	-7.36826	1.72871e-13	3.15207e-12	-0.705293	0.0957204
CRLF1	1435.04	0.890363	0.124897	7.36807	1.73116e-13	3.15255e-12	0.932594	0.126572
MATN3	1485.25	-1.22987	0.17903	-7.36331	1.79405e-13	3.26295e-12	-1.32509	0.179958
ATP6V1A	322.593	-2.41228	0.391899	-7.35947	1.84644e-13	3.35401e-12	-2.60198	0.353556
HSF1	1680.52	0.665225	0.0919724	7.35614	1.89297e-13	3.43423e-12	0.683979	0.0929806
ANLN	7509.73	-1.19489	0.173403	-7.35549	1.90223e-13	3.44668e-12	-1.28421	0.174592
MAPK14	1845.75	-0.626444	0.0864542	-7.35382	1.92616e-13	3.48568e-12	-0.642227	0.0873325
FAM76A	341.18	-1.09442	0.157074	-7.35124	1.96375e-13	3.54925e-12	-1.16687	0.158731
STON1	286.375	-1.09412	0.157035	-7.35078	1.97047e-13	3.55694e-12	-1.16653	0.158694
GRK3	711.993	-0.552187	0.0759727	-7.35004	1.98143e-13	3.57227e-12	-0.563133	0.0766163
UTP3	1737.99	0.751081	0.104547	7.34653	2.03414e-13	3.66271e-12	0.777646	0.105852
DENND2B	769.315	-0.706122	0.0980534	-7.34264	2.09417e-13	3.76142e-12	-0.728451	0.0992083
WDR47	301.137	-1.14333	0.165228	-7.34276	2.09238e-13	3.76142e-12	-1.22412	0.166711
TBC1D4	944.838	-1.09617	0.157617	-7.34027	2.13156e-13	3.82383e-12	-1.16914	0.159278
EML1	486.489	-0.843226	0.118311	-7.33921	2.14864e-13	3.8497e-12	-0.879957	0.119898
SIPA1	2226	0.771826	0.107709	7.33887	2.15411e-13	3.85471e-12	0.800568	0.109086
TM7SF3	2012.98	-0.789252	0.110292	-7.33816	2.16555e-13	3.87039e-12	-0.819851	0.111724
SEC22A	218.375	-1.50764	0.229093	-7.33435	2.22807e-13	3.9772e-12	-1.65299	0.225376
MFGE8	37306.5	0.687664	0.0955013	7.33379	2.23728e-13	3.9887e-12	0.70842	0.0965967
HNRNPR	3049.69	-0.97836	0.139114	-7.33153	2.2754e-13	4.05167e-12	-1.03318	0.140923
TPGS1	388.761	0.822707	0.115452	7.32665	2.3598e-13	4.19679e-12	0.857158	0.116992
XRN2	1804.88	-1.07958	0.155274	-7.32628	2.36638e-13	4.20331e-12	-1.15015	0.15699
C21H17orf75	318.084	-1.15735	0.167966	-7.32592	2.37269e-13	4.20934e-12	-1.24096	0.169393
AKAP10	282	-1.23566	0.181134	-7.32346	2.41662e-13	4.28201e-12	-1.3331	0.182032
SLC39A3	1296.73	0.821909	0.115435	7.32047	2.47104e-13	4.37308e-12	0.85633	0.116977
CDCA7L	1185.37	-0.831288	0.116896	-7.31715	2.53295e-13	4.47716e-12	-0.866838	0.118467
RASD1	46.7829	1.93117	0.312632	7.31499	2.57393e-13	4.54075e-12	2.12577	0.290605
PYCR2	2316.51	0.681732	0.094897	7.31493	2.57522e-13	4.54075e-12	0.702091	0.0959806
PNKP	1104.19	0.849286	0.119687	7.31226	2.62679e-13	4.62603e-12	0.887044	0.121309
PTPRM	838.963	-0.892452	0.126337	-7.30685	2.73486e-13	4.81049e-12	-0.935728	0.128062
ARHGEF16	524.162	0.999159	0.142947	7.30442	2.78474e-13	4.89227e-12	1.05754	0.14478
PABPC1	5860.97	-0.614325	0.0853332	-7.30318	2.81049e-13	4.9315e-12	-0.629457	0.0861895
SMYD5	2323.89	0.704975	0.0984629	7.30137	2.84852e-13	4.99216e-12	0.727467	0.0996343
RNF14	1455.23	-1.0927	0.158027	-7.29995	2.87878e-13	5.03909e-12	-1.16601	0.159729
FYN	946.811	0.523842	0.0724994	7.29898	2.8995e-13	5.0692e-12	0.533357	0.0730728
ELP2	856.212	-0.847956	0.119748	-7.29725	2.93699e-13	5.12855e-12	-0.88572	0.121377
FSTL3	6070.48	0.731801	0.102485	7.29481	2.99088e-13	5.21634e-12	0.756858	0.103753
KLF9	465.289	-0.896625	0.127217	-7.29385	3.01212e-13	5.24704e-12	-0.940619	0.12896
TBX3	1090.93	-0.618421	0.0860469	-7.29277	3.03656e-13	5.28326e-12	-0.633893	0.0869208
ARPC1B	7773.16	0.685854	0.0958315	7.29015	3.09617e-13	5.38048e-12	0.706716	0.0969412
NEK6	1143.78	-0.732841	0.102709	-7.28992	3.10137e-13	5.38304e-12	-0.758035	0.103984
CAPN15	1437.9	0.724431	0.101514	7.28718	3.16508e-13	5.48449e-12	0.748834	0.10276
DCAF15	2052.21	0.61019	0.0849334	7.28708	3.16742e-13	5.48449e-12	0.625098	0.0857816
HDHD2	519.799	-1.00235	0.143891	-7.28399	3.24082e-13	5.59817e-12	-1.06158	0.145741
VPS41	890.56	-0.572091	0.0795129	-7.28415	3.23695e-13	5.59817e-12	-0.584459	0.080237
CAMK2G	632.146	-0.753817	0.105898	-7.28358	3.25064e-13	5.60843e-12	-0.781152	0.107248
KAT6B	345.893	-1.32906	0.198542	-7.28227	3.2826e-13	5.65565e-12	-1.44486	0.198409
FHL1	4743.8	-0.435477	0.0602117	-7.28213	3.28585e-13	5.65565e-12	-0.441021	0.0605621
PPP1R15A	3954.87	0.789003	0.111192	7.27944	3.35206e-13	5.76275e-12	0.820106	0.112661
TRPM3	111.457	-1.78131	0.285071	-7.2766	3.42345e-13	5.87849e-12	-1.96716	0.270341
JPT2	3980.9	-0.604866	0.0843142	-7.2749	3.46669e-13	5.94567e-12	-0.61945	0.0851489
TRMT1	1789.2	0.931877	0.133158	7.26801	3.64814e-13	6.24944e-12	0.981036	0.13498
TMEM107	42.3021	-1.78079	0.285455	-7.26733	3.66663e-13	6.27368e-12	-1.96716	0.270685
GALR3	51.1491	2.04145	0.336718	7.26674	3.68269e-13	6.29331e-12	2.24296	0.308661
TK2	282.721	-0.831263	0.117755	-7.26659	3.68682e-13	6.29331e-12	-0.867345	0.119361
ENAH	4399.56	-1.00602	0.144912	-7.26386	3.76187e-13	6.41383e-12	-1.06617	0.146778
CHML	120.517	-1.50928	0.232206	-7.26319	3.78055e-13	6.43809e-12	-1.65826	0.22831
TSTD2	330.602	-1.43565	0.218551	-7.2601	3.86812e-13	6.57946e-12	-1.57184	0.216504
ZNHIT6	1158.92	0.612994	0.0856879	7.25803	3.9278e-13	6.6731e-12	0.628228	0.0865563
ADAMTS15	32.6424	-2.0476	0.338518	-7.25679	3.96374e-13	6.72624e-12	-2.24988	0.310038
STK4	317.345	-1.37941	0.208462	-7.25479	4.02273e-13	6.81833e-12	-1.50556	0.207526
RWDD4	349.803	-1.04845	0.15199	-7.25191	4.1094e-13	6.95707e-12	-1.11555	0.153828
ALDH1A3	156.339	-1.05626	0.153295	-7.25019	4.16172e-13	7.03741e-12	-1.12466	0.155121
ANXA4	1066.11	-0.994338	0.143422	-7.24687	4.26502e-13	7.20365e-12	-1.05301	0.145305
BCAR1	4892.75	0.718141	0.101178	7.24662	4.27301e-13	7.20871e-12	0.74223	0.102424
GALNT10	537.672	-0.711573	0.100223	-7.24565	4.30366e-13	7.25195e-12	-0.735047	0.101447
LOC117022989	643.588	1.08859	0.158743	7.24287	4.39293e-13	7.39375e-12	1.16251	0.160503
AMIGO3	895.581	0.834495	0.118697	7.24047	4.47125e-13	7.5168e-12	0.871249	0.12033
ADCK5	1719.06	0.952754	0.136992	7.2398	4.4935e-13	7.54542e-12	1.00533	0.138862
EPG5	200.218	-1.77602	0.286037	-7.23815	4.5484e-13	7.62874e-12	-1.96367	0.271295
TMX1	1016.77	-0.925631	0.132814	-7.23623	4.61343e-13	7.72163e-12	-0.974382	0.134653
LOC117032731	623.345	-1.63247	0.257286	-7.2362	4.61448e-13	7.72163e-12	-1.80242	0.249083
SORT1	669.023	-0.550836	0.077011	-7.23541	4.64136e-13	7.75763e-12	-0.562063	0.0776823
ATAD2	4853.42	-1.00136	0.144799	-7.23509	4.65208e-13	7.75802e-12	-1.06132	0.146691
PI4KB	2114.07	0.808418	0.114837	7.23509	4.65234e-13	7.75802e-12	0.842137	0.116396
DR1	773.283	-1.24609	0.18552	-7.23438	4.67657e-13	7.78942e-12	-1.34822	0.186363
TP53	1703.06	-1.37886	0.209093	-7.23374	4.69856e-13	7.81704e-12	-1.50576	0.208157
GPR173	806.737	-0.696079	0.0981199	-7.23311	4.72042e-13	7.84437e-12	-0.718207	0.0992943
RAB38	343.254	0.835888	0.119049	7.23241	4.74509e-13	7.87631e-12	0.8729	0.120693
PWP2	3449.1	0.625326	0.0878248	7.22953	4.84659e-13	8.03555e-12	0.641598	0.0887469
ATP11B	829.734	-0.899418	0.128897	-7.22789	4.90565e-13	8.12414e-12	-0.944668	0.130698
PAPSS1	3384.38	-0.48075	0.0670916	-7.22736	4.92477e-13	8.14646e-12	-0.488293	0.0675617
ZNF703	1053.77	0.626373	0.0880386	7.22461	5.0253e-13	8.30325e-12	0.642747	0.0889663
CDCA4	1317.95	-0.982297	0.141999	-7.22402	5.04719e-13	8.32989e-12	-1.03953	0.1439
LOC117036621	94.4136	-1.38207	0.210181	-7.21935	5.22364e-13	8.61125e-12	-1.51016	0.209182
PIK3CB	563.916	-1.03612	0.150775	-7.21816	5.26961e-13	8.67714e-12	-1.10191	0.152658
SPTSSA	336.58	-1.10788	0.162562	-7.21737	5.30036e-13	8.71783e-12	-1.18569	0.164283
PHRF1	3194.45	0.779618	0.110798	7.21666	5.32793e-13	8.7532e-12	0.81026	0.112276
FBXL12	421.49	0.965833	0.139602	7.21367	5.44633e-13	8.93754e-12	1.02077	0.141505
CEP43	396.402	-0.863738	0.123673	-7.21238	5.49828e-13	9.01256e-12	-0.904474	0.125406
PABPC4L	40.488	-1.88665	0.310056	-7.209	5.63636e-13	9.22842e-12	-2.08543	0.289281
BSG	18556.4	0.762799	0.108432	7.20655	5.73858e-13	9.38515e-12	0.791709	0.10986
NUP62	7170.75	0.520359	0.0729744	7.20417	5.83987e-13	9.53999e-12	0.529946	0.073561
ZDHHC8	2361.45	0.568433	0.0798956	7.2037	5.85995e-13	9.56198e-12	0.580855	0.0806329
CCDC6	1587.2	-0.516573	0.0724533	-7.20208	5.93025e-13	9.65488e-12	-0.525962	0.0730293
TBRG4	1660.73	0.941666	0.136018	7.20213	5.92792e-13	9.65488e-12	0.993227	0.137907
DENND5B	219.1	-1.1534	0.170674	-7.19863	6.08187e-13	9.89057e-12	-1.2397	0.172213
MYH9	42536.9	-0.739834	0.105141	-7.19694	6.15777e-13	1.00027e-11	-0.76643	0.106494
PELO	1612.32	0.588093	0.0828227	7.1966	6.17312e-13	1.00164e-11	0.601838	0.0836281
WDR45	2302.3	0.675814	0.0956469	7.19642	6.18154e-13	1.00188e-11	0.696366	0.0967656
WHAMM	922.949	0.542781	0.0762889	7.19539	6.22816e-13	1.00831e-11	0.553659	0.0769463
BIN3	367.924	0.759164	0.108067	7.19511	6.2411e-13	1.00927e-11	0.787785	0.109489
MRS2	648.308	-1.06212	0.155562	-7.19494	6.24882e-13	1.00939e-11	-1.13267	0.157426
ALAS1	1463.06	0.69531	0.0986783	7.18579	6.68176e-13	1.07812e-11	0.717676	0.0998742
EXT2	2893.95	-0.661569	0.0937123	-7.1844	6.75013e-13	1.08793e-11	-0.680969	0.0947844
RRAD	87.4714	1.23713	0.185492	7.18322	6.8089e-13	1.09618e-11	1.33926	0.186442
GANC	112.526	1.07989	0.15881	7.18186	6.8767e-13	1.10586e-11	1.15374	0.160646
C24H5orf15	901.936	-1.23199	0.184661	-7.1811	6.91503e-13	1.11079e-11	-1.33323	0.185658
ERLIN2	282.614	-1.49348	0.232653	-7.17726	7.11205e-13	1.14117e-11	-1.64389	0.229041
TJP1	2289.14	-0.983739	0.143303	-7.17446	7.25913e-13	1.16347e-11	-1.04208	0.145248
KCTD10	3602.14	-0.487882	0.0686472	-7.17136	7.42562e-13	1.18884e-11	-0.495887	0.0691482
LMNB1	4702.49	-0.920334	0.133291	-7.17066	7.46368e-13	1.19361e-11	-0.969311	0.135177
UGGT1	1603.31	-1.23832	0.186117	-7.16942	7.53182e-13	1.20317e-11	-1.34113	0.187063
BBX	738.537	-1.01598	0.14863	-7.1692	7.54383e-13	1.20376e-11	-1.0795	0.150575
RFXAP	101.309	-1.16694	0.173929	-7.16378	7.84834e-13	1.25097e-11	-1.25666	0.175418
MAP3K14	371.711	0.806512	0.115789	7.16179	7.96328e-13	1.26789e-11	0.840752	0.117394
TIMP3	6748.11	-0.416169	0.0585059	-7.15926	8.11146e-13	1.29006e-11	-0.421188	0.0588312
ZFX	454.423	-1.37525	0.211175	-7.15606	8.30316e-13	1.3191e-11	-1.50471	0.210271
PBX3	1749.49	-0.722591	0.103222	-7.15335	8.46858e-13	1.3439e-11	-0.747791	0.104537
CSDE1	9364.39	-0.470511	0.0663346	-7.15264	8.51231e-13	1.34936e-11	-0.477743	0.0667925
ARFGAP3	728.29	-0.733348	0.104866	-7.15148	8.58461e-13	1.35932e-11	-0.759642	0.106222
NAPRT	439.212	1.17518	0.175691	7.15128	8.59731e-13	1.35979e-11	1.26677	0.177139
RPL6	299.283	0.987594	0.144437	7.15113	8.60641e-13	1.35979e-11	1.04696	0.146404
CDC25B	3973.81	-0.517146	0.0730825	-7.14925	8.72524e-13	1.37706e-11	-0.526709	0.0736734
RNF145	1063.61	-1.00554	0.147415	-7.14804	8.8026e-13	1.38775e-11	-1.0678	0.149384
PUS3	985.257	0.634013	0.0901443	7.14745	8.84053e-13	1.39221e-11	0.651358	0.0911316
PALM	1947.09	0.7947	0.114236	7.14697	8.87116e-13	1.39552e-11	0.827709	0.115812
HLTF	982.782	-0.92025	0.133807	-7.14439	9.03957e-13	1.42046e-11	-0.96961	0.135716
PTGS1	148.806	-0.957439	0.139736	-7.1442	9.05219e-13	1.4209e-11	-1.01228	0.141693
GUCY1B1	1009.58	-1.05452	0.155586	-7.14215	9.18827e-13	1.44069e-11	-1.12496	0.15751
DEF6	654.203	0.782592	0.112514	7.13945	9.37051e-13	1.46767e-11	0.814286	0.114054
QKI	2785.49	-0.895211	0.129979	-7.13811	9.46213e-13	1.48042e-11	-0.941128	0.131846
PAWR	1055.38	-0.737764	0.105766	-7.13623	9.59223e-13	1.49915e-11	-0.764631	0.107148
SIK1	554.429	0.635236	0.0904973	7.13425	9.73188e-13	1.51933e-11	0.652746	0.0914947
C9H1orf159	224.779	0.933809	0.136195	7.13299	9.82149e-13	1.53166e-11	0.985316	0.138135
SALL2	223.438	-0.833218	0.120417	-7.1321	9.88473e-13	1.53821e-11	-0.871029	0.122128
UBTD2	769.395	-0.795093	0.114547	-7.13218	9.87928e-13	1.53821e-11	-0.828295	0.116135
PNMA2	802.298	-1.11581	0.166127	-7.13068	9.98718e-13	1.55247e-11	-1.19718	0.167892
DCBLD2	979.823	-1.9514	0.328017	-7.12946	1.00767e-12	1.5647e-11	-2.15921	0.302857
CDC73	276.874	-1.10111	0.163701	-7.12857	1.01417e-12	1.57311e-11	-1.17992	0.16552
LOC117025698	70.6822	1.26526	0.192187	7.12705	1.0254e-12	1.58882e-11	1.37465	0.192877
KANK1	3414.25	-0.756605	0.108811	-7.12405	1.04801e-12	1.62211e-11	-0.785563	0.110269
SLC11A2	422.365	-1.17696	0.176838	-7.12164	1.06648e-12	1.64893e-11	-1.26976	0.178295
TXNRD3	223.539	-0.877684	0.127556	-7.12097	1.07173e-12	1.65528e-11	-0.921434	0.129397
GPAA1	3777	0.882672	0.128363	7.11975	1.0812e-12	1.66812e-11	0.927117	0.130218
LOC117026872	42.0893	1.92054	0.322448	7.11861	1.09023e-12	1.68026e-11	2.12747	0.298861
MYOF	3360.62	-0.845827	0.122655	-7.11666	1.10576e-12	1.70237e-11	-0.885422	0.124415
COPS3	1525.69	-0.821538	0.118925	-7.11448	1.12332e-12	1.72596e-11	-0.858097	0.120613
CPD	1603.41	-1.29554	0.198034	-7.11447	1.12347e-12	1.72596e-11	-1.41126	0.198365
POFUT1	1557.36	-0.762058	0.109848	-7.11118	1.15056e-12	1.7657e-11	-0.791722	0.111335
FAM168B	1205.08	-0.952121	0.139616	-7.10978	1.16231e-12	1.78184e-11	-1.00674	0.1416
RRP1	3049.23	0.679631	0.0974492	7.10831	1.17469e-12	1.7989e-11	0.701068	0.0986265
QSOX1	14286.8	0.560426	0.0798257	7.10811	1.17643e-12	1.79966e-11	0.572678	0.0805669
TRIP11	463.56	-1.226	0.185896	-7.10526	1.20101e-12	1.83531e-11	-1.3286	0.186988
CTDSPL2	658.703	-1.08435	0.161561	-7.10204	1.22929e-12	1.87457e-11	-1.16087	0.163455
CEP57	839.457	-0.770138	0.11123	-7.10212	1.22858e-12	1.87457e-11	-0.80078	0.112752
FBXL6	791.566	0.915313	0.133915	7.10046	1.24346e-12	1.89287e-11	0.964629	0.135855
DPY19L3	1012.75	-0.835231	0.121303	-7.10041	1.24392e-12	1.89287e-11	-0.873665	0.123044
TGFBI	2236.08	-0.546403	0.0778675	-7.09998	1.24772e-12	1.89666e-11	-0.557806	0.0785645
EMC1	4069.86	-0.668631	0.0959283	-7.09956	1.2515e-12	1.89842e-11	-0.68914	0.0970679
EHD2	14908.4	-0.424283	0.06017	-7.09969	1.25033e-12	1.89842e-11	-0.429689	0.0605222
SCRN1	371.154	-0.806109	0.116844	-7.09712	1.27384e-12	1.93027e-11	-0.840976	0.118495
EPS8	1162.59	-1.0593	0.157592	-7.09271	1.31512e-12	1.99073e-11	-1.13167	0.159554
RNF141	497.854	-1.12915	0.169422	-7.09234	1.31868e-12	1.99403e-11	-1.21395	0.171163
MICU3	123.017	-1.73929	0.286563	-7.0879	1.36167e-12	2.0526e-11	-1.93231	0.272621
IL34	243.461	1.04856	0.155914	7.08804	1.36026e-12	2.0526e-11	1.11919	0.157899
ARHGAP22	2367.43	0.809558	0.117539	7.08796	1.361e-12	2.0526e-11	0.844941	0.119208
CRK	1947.26	-0.94403	0.138799	-7.08701	1.37036e-12	2.06354e-11	-0.997811	0.140794
LMBR1L	389.465	0.780599	0.113098	7.08632	1.37726e-12	2.07178e-11	0.812576	0.114668
TSC22D2	933.95	-1.03156	0.153187	-7.08381	1.40247e-12	2.1075e-11	-1.0994	0.155199
PEX7	263.204	-0.96953	0.143089	-7.07966	1.44511e-12	2.16932e-11	-1.02737	0.145115
UNG	971.803	-0.588772	0.0843389	-7.07892	1.45285e-12	2.17867e-11	-0.603046	0.085189
BRPF1	1802.57	0.675598	0.0972707	7.07846	1.45763e-12	2.18358e-11	0.696861	0.0984481
SERAC1	671.361	-0.98754	0.146078	-7.07751	1.46766e-12	2.19552e-11	-1.04827	0.148113
NOTCH3	273.475	-0.915036	0.134342	-7.07742	1.46864e-12	2.19552e-11	-0.964664	0.136302
LOC117023342	5749.25	0.723731	0.10456	7.07702	1.47285e-12	2.19952e-11	0.749629	0.105924
EXOSC7	772.034	0.769206	0.111513	7.07639	1.47961e-12	2.20735e-11	0.799982	0.11305
DNAJC16	116.18	-1.70025	0.279009	-7.07624	1.48116e-12	2.20738e-11	-1.8891	0.266963
CDK19	1582.93	-0.697601	0.100638	-7.07471	1.49757e-12	2.22952e-11	-0.720936	0.101903
ADAM8	282.53	1.14231	0.172205	7.07336	1.51226e-12	2.24907e-11	1.23006	0.1739
DHRSX	416.131	0.907179	0.133197	7.07196	1.52764e-12	2.26961e-11	0.955752	0.135147
VGF	117.598	1.3246	0.204857	7.06981	1.55147e-12	2.30265e-11	1.44777	0.204783
AMOTL1	876.021	0.747793	0.108367	7.06809	1.57079e-12	2.32893e-11	0.776285	0.109829
CHAF1A	4548.71	0.682667	0.0984977	7.06709	1.58217e-12	2.3434e-11	0.704649	0.0997085
DYNC2H1	340.993	-1.17875	0.178766	-7.0655	1.60035e-12	2.3679e-11	-1.27358	0.180253
DLAT	1544.84	-0.764104	0.110945	-7.06337	1.62514e-12	2.40212e-11	-0.794428	0.112472
BMF	280.043	-1.0091	0.150008	-7.06095	1.65373e-12	2.44187e-11	-1.07367	0.152058
SEC63	2707.48	-0.627004	0.0903073	-7.05588	1.71513e-12	2.52995e-11	-0.64426	0.0913083
SMG5	4112.39	0.693544	0.10031	7.05551	1.71972e-12	2.53413e-11	0.716625	0.10157
AHI1	1158.58	-0.733948	0.106462	-7.05486	1.72773e-12	2.54335e-11	-0.761078	0.10788
RALGAPA1	422.483	-1.11422	0.167909	-7.05363	1.74313e-12	2.5634e-11	-1.19733	0.169747
GGTA1	260.993	-1.38298	0.216412	-7.05248	1.75751e-12	2.57929e-11	-1.51847	0.215309
HMCN1	113.98	-1.4121	0.221964	-7.05261	1.7559e-12	2.57929e-11	-1.55331	0.220246
NCOA1	315.646	-0.942453	0.139307	-7.05137	1.7716e-12	2.59733e-11	-0.996593	0.141333
GTF2H3	380.613	-1.08498	0.162984	-7.05088	1.77791e-12	2.60394e-11	-1.16286	0.164924
PBK	3499.95	-0.921259	0.135895	-7.05071	1.7801e-12	2.60451e-11	-0.97222	0.13789
DCTN4	2109.7	-0.843344	0.123507	-7.04977	1.79209e-12	2.61939e-11	-0.883432	0.125314
DHRS7B	1912.65	0.590143	0.0849124	7.04887	1.80381e-12	2.63385e-11	0.604643	0.0857788
MRPL40	1876.62	0.781168	0.113839	7.04776	1.81822e-12	2.65221e-11	0.813587	0.115439
TP53INP2	316.319	-1.36106	0.212498	-7.04627	1.83775e-12	2.678e-11	-1.49247	0.21181
HPS3	300.124	-1.21743	0.186265	-7.04347	1.87509e-12	2.72965e-11	-1.32043	0.187469
TRPC1	422.427	-2.00895	0.34545	-7.04209	1.89371e-12	2.75275e-11	-2.22529	0.315999
SRSF4	4660.05	0.50309	0.0721579	7.04202	1.89477e-12	2.75275e-11	0.512189	0.0727332
STT3B	2213.9	-1.81282	0.304891	-7.03881	1.93883e-12	2.81393e-11	-2.01704	0.286559
PLS3	2389.47	-0.857364	0.125945	-7.03791	1.95138e-12	2.8293e-11	-0.899465	0.127803
DPP9	2543.69	0.485526	0.0696824	7.03261	2.02711e-12	2.93615e-11	0.493742	0.0702075
KLHL28	241.226	-1.48083	0.236203	-7.03213	2.03408e-12	2.9433e-11	-1.6363	0.232689
GTF2E1	383.622	-1.10876	0.167557	-7.03183	2.03848e-12	2.94671e-11	-1.19145	0.169437
SIM2	328.452	-0.807705	0.118345	-7.02622	2.12198e-12	3.0603e-11	-0.843533	0.120055
ZNF518B	597.466	-0.990362	0.147713	-7.02636	2.11988e-12	3.0603e-11	-1.05255	0.1498
FAM20B	1942.17	-0.935483	0.138717	-7.02613	2.12341e-12	3.0603e-11	-0.988986	0.140758
ATRIP	654.59	0.686758	0.0997303	7.02517	2.13802e-12	3.07828e-11	0.709404	0.10098
IL11	67.3361	1.27388	0.19706	7.02486	2.14286e-12	3.08217e-11	1.38872	0.197686
SREBF2	3425.26	-1.27454	0.197255	-7.02268	2.17656e-12	3.12753e-11	-1.3896	0.197874
COL15A1	1365.6	-0.909409	0.134635	-7.01941	2.22811e-12	3.19843e-11	-0.959111	0.136637
TFDP1	1914.9	-0.910228	0.134777	-7.01892	2.23588e-12	3.20639e-11	-0.960058	0.136781
LOC117026902	1494.8	0.621377	0.0899692	7.01783	2.25343e-12	3.22836e-11	0.63838	0.0909655
SECISBP2L	885.784	-1.05712	0.159121	-7.01709	2.26542e-12	3.24232e-11	-1.13087	0.16116
CAPN7	664.86	-0.858651	0.126558	-7.01665	2.27249e-12	3.24921e-11	-0.901205	0.128438
TASOR2	976.811	-1.18318	0.181013	-7.01571	2.28782e-12	3.26789e-11	-1.28042	0.182507
RRAS	5656.21	0.900521	0.133289	7.01516	2.29688e-12	3.2776e-11	0.948988	0.135277
OXR1	269.288	-1.07	0.161406	-7.01335	2.32685e-12	3.31709e-11	-1.14613	0.163422
PDS5A	1603.37	-0.939387	0.139692	-7.01045	2.37548e-12	3.38307e-11	-0.993754	0.141753
DSE	3256.17	-1.09027	0.164956	-7.01024	2.37908e-12	3.38485e-11	-1.17014	0.166919
GHITM	3843.19	-0.646046	0.0937906	-7.00967	2.38888e-12	3.39545e-11	-0.665126	0.0948869
ZNF787	1745.88	0.757095	0.110764	7.00912	2.39827e-12	3.40545e-11	0.787133	0.112301
ADGRE5	3157.5	0.478052	0.0688248	7.00894	2.40128e-12	3.40637e-11	0.485955	0.0693335
KDM6A	277.598	-1.3131	0.204964	-7.00563	2.45873e-12	3.48445e-11	-1.43661	0.205065
NFKBID	126.052	1.01117	0.151725	7.00308	2.50399e-12	3.5451e-11	1.07729	0.153831
TTC7A	408.646	-1.02533	0.15421	-6.99865	2.58441e-12	3.65539e-11	-1.09397	0.156311
SELENOT	2630.53	-0.506198	0.0731007	-6.99604	2.63304e-12	3.71689e-11	-0.51559	0.0736974
ZNF710	864.356	0.682938	0.0995803	6.99606	2.63263e-12	3.71689e-11	0.705422	0.100831
CCNYL1	273.856	-1.37047	0.216159	-6.99581	2.63737e-12	3.71704e-11	-1.50602	0.215275
EPB41	713.474	-0.867292	0.128344	-6.99576	2.6383e-12	3.71704e-11	-0.911314	0.130267
HP1BP3	2377.01	-0.653858	0.0951765	-6.99503	2.65204e-12	3.73276e-11	-0.673699	0.0963112
CTSL	30.0405	1.96986	0.340773	6.99459	2.66039e-12	3.74087e-11	2.18823	0.312847
BABAM2	465.081	-0.646817	0.0941517	-6.99209	2.70829e-12	3.80451e-11	-0.666064	0.0952597
CPEB4	386.181	-1.20211	0.185128	-6.9913	2.72345e-12	3.82209e-11	-1.30385	0.186496
RAD21	2806.26	-1.06106	0.160468	-6.99057	2.73764e-12	3.83828e-11	-1.13615	0.162525
FUT11	404.689	-1.11161	0.169212	-6.98914	2.76585e-12	3.87406e-11	-1.19599	0.171121
ZNF148	358.36	-0.97702	0.146417	-6.98671	2.81399e-12	3.93768e-11	-1.0378	0.148538
TBCCD1	382.329	-1.04472	0.157922	-6.98126	2.92541e-12	4.08962e-11	-1.11713	0.160018
DOK3	117.936	1.28711	0.201067	6.97845	2.98457e-12	4.1683e-11	1.40643	0.201539
PTCH1	141.83	-1.81241	0.308503	-6.97767	3.00111e-12	4.18735e-11	-2.02088	0.28962
SLC39A9	1751.08	-0.711186	0.10421	-6.97613	3.03417e-12	4.22939e-11	-0.73659	0.105587
ATG2A	1249.98	0.701504	0.10273	6.97559	3.0459e-12	4.24164e-11	0.725935	0.104068
CCDC85C	355.189	-1.12086	0.171234	-6.97439	3.07203e-12	4.27391e-11	-1.20739	0.173118
LRRN4CL	352.899	0.822193	0.121644	6.97044	3.15943e-12	4.39127e-11	0.860492	0.123449
AGO1	771.347	-1.03433	0.156449	-6.96956	3.17927e-12	4.4146e-11	-1.10517	0.158571
PRKAR2B	199.856	-1.23925	0.192558	-6.96913	3.18913e-12	4.42404e-11	-1.34921	0.193598
TSPYL2	808.5	0.825845	0.122287	6.96706	3.23629e-12	4.48515e-11	0.864658	0.124107
TSPAN12	237.551	-1.23979	0.192784	-6.96521	3.27906e-12	4.54007e-11	-1.35001	0.193821
MIDEAS	898.962	-0.942315	0.141217	-6.96277	3.33656e-12	4.61525e-11	-0.997969	0.143329
DDX41	1772.14	0.816957	0.120974	6.96178	3.36006e-12	4.64331e-11	0.854683	0.122768
AHR	510.469	-1.11163	0.169977	-6.96156	3.36536e-12	4.64619e-11	-1.19678	0.171912
SPATS2L	2838.92	0.507915	0.073731	6.96102	3.37824e-12	4.65952e-11	0.517499	0.0743425
ATG101	2645.56	0.89637	0.13375	6.96033	3.39479e-12	4.66897e-11	0.945066	0.135779
CTU2	734.588	0.812225	0.120247	6.96054	3.3896e-12	4.66897e-11	0.849361	0.122025
CCDC69	656.541	0.739411	0.108826	6.96044	3.39216e-12	4.66897e-11	0.767928	0.110327
TJAP1	1959.17	0.563588	0.0820543	6.95904	3.42589e-12	4.70725e-11	0.576607	0.0828571
FOXN2	202.807	-1.53351	0.25021	-6.95655	3.48717e-12	4.7869e-11	-1.70301	0.244808
PTCH2	139.166	1.21321	0.188229	6.95617	3.49649e-12	4.79514e-11	1.31838	0.189527
HERC3	279.199	-1.10607	0.169177	-6.95539	3.51593e-12	4.81722e-11	-1.19034	0.171139
HGSNAT	2708.6	-0.599001	0.0875423	-6.94614	3.75415e-12	5.13874e-11	-0.614616	0.0884832
WLS	2284.01	-0.976687	0.147314	-6.94559	3.7688e-12	5.15391e-11	-1.03821	0.149478
LOC117030500	530.91	-0.974244	0.146916	-6.94514	3.78091e-12	5.16557e-11	-1.03537	0.149079
ZNF524	324.022	0.724076	0.106698	6.94487	3.78797e-12	5.17032e-11	0.751072	0.108148
FXYD5	6961.52	0.973277	0.146837	6.94162	3.87634e-12	5.28595e-11	1.03432	0.149002
NIPSNAP3A	192.544	-1.3349	0.211402	-6.94109	3.89095e-12	5.30087e-11	-1.46564	0.211154
CNOT9	687.925	-0.805707	0.119636	-6.93747	3.9918e-12	5.42489e-11	-0.842281	0.12141
ICMT	2642.1	-0.615111	0.090095	-6.93749	3.99123e-12	5.42489e-11	-0.632025	0.0911028
WDR74	1578.03	0.813292	0.120843	6.93742	3.99326e-12	5.42489e-11	0.850834	0.122644
TNFAIP6	1795.96	0.594097	0.0869171	6.93722	3.99895e-12	5.42752e-11	0.609384	0.0878427
RNF11	1009.75	-0.964395	0.145463	-6.93685	4.00951e-12	5.43675e-11	-1.02407	0.147627
SLC39A10	601.915	-1.35374	0.21524	-6.93517	4.05747e-12	5.49662e-11	-1.48865	0.214653
FAM120A	4288.97	-1.108	0.170143	-6.93273	4.12805e-12	5.587e-11	-1.19326	0.17212
ATXN10	1571.89	-0.571182	0.0835248	-6.93209	4.1466e-12	5.60684e-11	-0.58483	0.0843655
CAPRIN1	3337.62	-0.898678	0.134782	-6.92893	4.24038e-12	5.72828e-11	-0.948204	0.136847
REEP5	1794.96	-0.629496	0.0924089	-6.92817	4.26314e-12	5.75365e-11	-0.647636	0.0934787
SNRPB	10721.2	0.795413	0.118194	6.92697	4.29949e-12	5.79728e-11	0.830811	0.119939
LOC117034092	587.767	-0.741977	0.109797	-6.9259	4.33213e-12	5.83585e-11	-0.771084	0.111333
OSBPL7	674.823	0.708889	0.104651	6.92548	4.34491e-12	5.84761e-11	0.734453	0.106051
LOC117022938	457.239	-1.264	0.198605	-6.92471	4.36875e-12	5.87423e-11	-1.38071	0.19939
GAS7	463.633	0.593376	0.0870155	6.92117	4.47934e-12	6.01731e-11	0.608682	0.087945
VCL	12653.5	-0.655252	0.0964474	-6.92099	4.48505e-12	6.01938e-11	-0.67567	0.0976262
RHOBTB3	253.238	-1.08634	0.166831	-6.91519	4.67251e-12	6.26516e-11	-1.16798	0.168901
EIF4H	2662.75	-0.970357	0.147078	-6.91027	4.83737e-12	6.48019e-11	-1.03153	0.149275
TBC1D15	1467.11	-0.77682	0.115568	-6.90906	4.87861e-12	6.52939e-11	-0.810131	0.117256
NUFIP2	743.617	-1.25616	0.197692	-6.90856	4.89604e-12	6.54664e-11	-1.37188	0.198577
UFSP2	236.518	-0.780062	0.116097	-6.9082	4.90839e-12	6.55708e-11	-0.813774	0.117798
MFN1	774.875	-1.00757	0.153456	-6.90684	4.95552e-12	6.61393e-11	-1.07515	0.155664
VPS18	1363.54	0.692988	0.102506	6.90501	5.02004e-12	6.68768e-11	0.717095	0.103851
FTSJ3	2684.18	0.56143	0.0823867	6.90511	5.01632e-12	6.68768e-11	0.574513	0.0832011
DIAPH3	2225.28	-1.02676	0.156818	-6.90358	5.07085e-12	6.74914e-11	-1.09779	0.159018
IER2	2187.02	0.572859	0.0841668	6.90091	5.16688e-12	6.87061e-11	0.586755	0.0850257
TOP2A	8432.62	-0.945855	0.143226	-6.89933	5.22473e-12	6.94115e-11	-1.00322	0.145408
CHUK	366.446	-1.55494	0.257413	-6.89903	5.23584e-12	6.94313e-11	-1.73182	0.251023
PIGA	384.914	-0.887157	0.133521	-6.89913	5.23216e-12	6.94313e-11	-0.935433	0.135587
LEMD2	3010.69	0.487151	0.0713504	6.89432	5.41246e-12	7.17077e-11	0.495795	0.0719136
PDGFC	125.483	-1.46166	0.238355	-6.8928	5.47059e-12	7.24113e-11	-1.62088	0.235156
ADAMTS1	1053.24	0.820431	0.122883	6.88955	5.59702e-12	7.4017e-11	0.859479	0.124751
TIMELESS	2045.32	-0.41008	0.0599269	-6.88936	5.60431e-12	7.40456e-11	-0.415276	0.0602779
TOMM40	8293.9	0.778411	0.116195	6.888	5.65816e-12	7.46888e-11	0.812135	0.117906
RAPGEF2	1325.75	-1.06626	0.164065	-6.88781	5.66581e-12	7.47215e-11	-1.14488	0.166218
UBN1	740.047	-0.98205	0.149625	-6.88605	5.73612e-12	7.55796e-11	-1.04568	0.151854
ACIN1	7274.04	0.578165	0.0851829	6.8842	5.81143e-12	7.65022e-11	0.592514	0.0860686
LOC117032445	259.951	0.881459	0.13294	6.88224	5.89189e-12	7.74907e-11	0.929151	0.135007
PLPP2	1253.24	0.621396	0.0918141	6.8816	5.91857e-12	7.77708e-11	0.639116	0.0928733
LOC117011917	254.164	-1.30839	0.208595	-6.87939	6.01076e-12	7.88613e-11	-1.43628	0.208781
NXN	1564.3	-0.631788	0.0934399	-6.87935	6.01248e-12	7.88613e-11	-0.650395	0.094543
SETD7	350.575	-1.49543	0.245904	-6.87921	6.01852e-12	7.88688e-11	-1.66216	0.24162
FAM110C	239.854	0.766714	0.114538	6.87667	6.12676e-12	8.02144e-11	0.799144	0.116211
PLD2	2098.69	0.807675	0.121088	6.87608	6.15205e-12	8.04726e-11	0.845214	0.122921
MBTPS1	2277.87	-0.766457	0.11452	-6.87536	6.18355e-12	8.08115e-11	-0.79887	0.116193
MAN2C1	1914.49	0.796964	0.119391	6.87496	6.20079e-12	8.09314e-11	0.833141	0.121185
TINAGL1	5295.21	0.680468	0.101026	6.87489	6.20393e-12	8.09314e-11	0.703558	0.102337
UGDH	1746.32	-0.872765	0.131694	-6.87358	6.26116e-12	8.16041e-11	-0.919311	0.133746
GBE1	414.229	-1.09411	0.169436	-6.87041	6.40197e-12	8.33641e-11	-1.17847	0.171528
DDX49	1565	0.886977	0.134123	6.86909	6.46123e-12	8.40601e-11	0.935692	0.136218
FZD6	1195.41	-1.28189	0.203921	-6.8687	6.47891e-12	8.42076e-11	-1.40462	0.204496
AFF4	1002.09	-1.09833	0.170233	-6.86858	6.48424e-12	8.42076e-11	-1.18354	0.172312
TIPRL	501.166	-0.783335	0.117364	-6.86664	6.5731e-12	8.52849e-11	-0.817893	0.119111
SLC44A2	2008.55	-0.450993	0.0662454	-6.86479	6.65884e-12	8.63198e-11	-0.457935	0.0667077
ZNF692	2922.66	0.857035	0.129314	6.86415	6.68878e-12	8.66302e-11	0.90145	0.131327
LOC117026142	493.943	-0.842217	0.126924	-6.8629	6.74749e-12	8.72508e-11	-0.884563	0.128891
LOC117014057	15.7963	5.69477	0.883039	6.86288	6.74878e-12	8.72508e-11	6.13207	0.893514
WDR82	1410.54	-0.885934	0.134116	-6.86129	6.82428e-12	8.81479e-11	-0.934614	0.136216
WRN	401.58	-0.911708	0.138414	-6.85994	6.88909e-12	8.89055e-11	-0.964349	0.140577
FNIP2	244.591	-1.56126	0.260698	-6.85963	6.9039e-12	8.90171e-11	-1.74176	0.253914
LMTK2	244.26	-1.53595	0.255441	-6.85704	7.0302e-12	9.05648e-11	-1.71186	0.24965
UBE2R2	1779.17	-0.596466	0.0883437	-6.85584	7.08962e-12	9.12488e-11	-0.612319	0.0893135
CLTC	7752.92	-0.746785	0.111763	-6.85446	7.15802e-12	9.20471e-11	-0.777097	0.113371
CD274	34.2628	1.98777	0.354603	6.85429	7.16663e-12	9.20759e-11	2.21788	0.323576
PRRC1	1104.77	-1.08259	0.167867	-6.85354	7.20423e-12	9.24767e-11	-1.1652	0.170014
ABHD17C	574.33	-0.724892	0.108322	-6.85335	7.21388e-12	9.25183e-11	-0.752754	0.109837
HOXB8	512.16	0.681335	0.101505	6.85254	7.25504e-12	9.29636e-11	0.704671	0.102833
STK40	1958.26	0.489964	0.0722769	6.84703	7.5401e-12	9.65306e-11	0.498882	0.0728612
TUBB2B	3438.87	0.633453	0.0941597	6.84664	7.56044e-12	9.67053e-11	0.652392	0.0952864
TAB1	3079.51	0.684423	0.102089	6.84601	7.59368e-12	9.70445e-11	0.708112	0.103434
CERS6	720.535	-1.79673	0.313347	-6.84551	7.62037e-12	9.72995e-11	-2.0133	0.294105
CENPI	1169.78	-0.916308	0.139507	-6.84512	7.64131e-12	9.74807e-11	-0.969924	0.141696
MED16	2856.95	0.682677	0.101835	6.84478	7.6595e-12	9.76265e-11	0.706202	0.103174
ZNF574	1199.88	0.689304	0.102959	6.83917	7.96548e-12	1.01437e-10	0.713533	0.10433
CLIC4	1274.61	-1.71749	0.296046	-6.83896	7.97707e-12	1.01495e-10	-1.92478	0.281443
PPP4R2	1422.95	-0.973209	0.149269	-6.83828	8.01498e-12	1.01888e-10	-1.03631	0.151546
DIXDC1	157.339	-1.28308	0.205413	-6.83343	8.291e-12	1.05304e-10	-1.40757	0.205984
GLI4	789.233	0.912609	0.139152	6.83326	8.30074e-12	1.05335e-10	0.965847	0.141345
CDC42EP3	1726.87	-0.581285	0.0863408	-6.83125	8.41755e-12	1.06723e-10	-0.596098	0.0872604
ARL10	394.491	-1.19815	0.189484	-6.83063	8.45439e-12	1.07096e-10	-1.3047	0.191007
CMTM6	264.912	-1.48433	0.24598	-6.82736	8.64909e-12	1.09467e-10	-1.65186	0.241947
ACSS1	669.066	-0.895962	0.136524	-6.82639	8.70766e-12	1.10112e-10	-0.946723	0.138686
ERMP1	347.767	-0.980403	0.15083	-6.82466	8.81317e-12	1.11348e-10	-1.04503	0.153126
JARID2	138.902	-0.99332	0.153073	-6.82372	8.87145e-12	1.11987e-10	-1.06023	0.155374
DDIT3	1584.16	1.00999	0.155991	6.82218	8.9667e-12	1.1309e-10	1.0799	0.158292
WBP1L	1028.37	-0.532009	0.0789401	-6.82097	9.04253e-12	1.13947e-10	-0.543468	0.079676
HNRNPLL	722.648	-0.712101	0.106842	-6.82069	9.06046e-12	1.13981e-10	-0.738853	0.108325
PRMT1	12757.9	0.647443	0.0967054	6.82068	9.06105e-12	1.13981e-10	0.667783	0.0979057
KCNE4	112.958	-1.08692	0.169723	-6.81474	9.44366e-12	1.18691e-10	-1.17145	0.171899
RECQL4	3345.28	0.8762	0.133502	6.81419	9.47959e-12	1.19039e-10	0.924154	0.135622
XPO5	2934.2	0.547592	0.0814147	6.81292	9.56364e-12	1.1999e-10	0.560097	0.082211
PAQR3	143.9	-1.45243	0.240021	-6.8124	9.5984e-12	1.20322e-10	-1.61426	0.236959
TBC1D12	191.074	-1.44882	0.239279	-6.81225	9.6082e-12	1.2034e-10	-1.6099	0.236324
DCP1A	67.2715	-2.0342	0.367723	-6.81111	9.68489e-12	1.21195e-10	-2.26954	0.333211
DNAJB4	267.628	-1.00881	0.156115	-6.80931	9.80653e-12	1.22611e-10	-1.07881	0.158431
HMGCR	4618.94	-0.855274	0.130165	-6.80826	9.87872e-12	1.23407e-10	-0.900236	0.132227
PDXDC1	1665.2	-0.603208	0.0900306	-6.80763	9.92176e-12	1.23838e-10	-0.619833	0.0910497
LRBA	365.417	-1.26303	0.202594	-6.80479	1.01195e-11	1.26197e-10	-1.3844	0.203445
MTARC2	778.085	-0.894646	0.136804	-6.80343	1.02161e-11	1.27291e-10	-0.945581	0.138986
CLCF1	951.854	0.661678	0.0992582	6.79862	1.05624e-11	1.31493e-10	0.683487	0.100533
AGTRAP	3509.4	0.744265	0.112352	6.79726	1.06628e-11	1.32629e-10	0.774833	0.113992
PARN	352.381	-0.796184	0.120735	-6.79625	1.07379e-11	1.33447e-10	-0.833173	0.122593
TRAPPC14	724.003	0.601071	0.089858	6.79607	1.07515e-11	1.33501e-10	0.617584	0.0908737
PRKRA	866.763	-0.698563	0.10512	-6.79507	1.08263e-11	1.34316e-10	-0.724088	0.106561
ZFP69B	211.655	-0.965504	0.149019	-6.794	1.09066e-11	1.3515e-10	-1.0282	0.15134
TAX1BP1	1409.02	-0.613675	0.0918413	-6.79392	1.09124e-11	1.3515e-10	-0.63123	0.0929109
PRSS12	170.378	-0.791991	0.120125	-6.7925	1.10209e-11	1.36378e-10	-0.828479	0.12197
MTMR12	1107.1	-0.879956	0.134592	-6.79233	1.1034e-11	1.36422e-10	-0.928819	0.136745
SLC30A9	1276.07	-0.79396	0.120472	-6.79109	1.11293e-11	1.37483e-10	-0.83072	0.122325
CCDC71	1040.76	0.667757	0.100367	6.78853	1.13284e-11	1.39823e-10	0.690221	0.101675
CTNNB1	9374.79	-0.971283	0.150149	-6.78836	1.13414e-11	1.39865e-10	-1.0351	0.152481
SH3D21	66.6011	1.45109	0.241052	6.78332	1.17447e-11	1.447e-10	1.61431	0.237982
FBL	6828.53	0.753742	0.114119	6.78321	1.17536e-11	1.447e-10	0.785569	0.115811
CCDC12	1172.62	0.898181	0.137891	6.7809	1.19428e-11	1.46905e-10	0.950044	0.140106
NAPG	215.483	-1.52664	0.257193	-6.78077	1.19535e-11	1.46911e-10	-1.70551	0.251521
MAMDC4	279.057	0.996746	0.154792	6.77885	1.21133e-11	1.48749e-10	1.06527	0.157146
ZW10	785.864	-0.746557	0.113062	-6.77767	1.22126e-11	1.49841e-10	-0.777585	0.114727
AKAP8L	1861.2	0.912658	0.140408	6.77744	1.22322e-11	1.49954e-10	0.966879	0.142661
UBR7	1925.73	-0.863137	0.132162	-6.77484	1.24548e-11	1.52553e-10	-0.909746	0.134283
GPANK1	2323.45	0.751509	0.11395	6.77249	1.26583e-11	1.54914e-10	0.783176	0.115641
DCLK1	141.537	-1.34968	0.220834	-6.77128	1.27649e-11	1.56086e-10	-1.49157	0.220279
HOXC8	505.987	-0.57412	0.0860401	-6.76977	1.28989e-11	1.57459e-10	-0.588678	0.0869568
THAP5	82.0178	-1.94141	0.350871	-6.76984	1.28921e-11	1.57459e-10	-2.17616	0.32145
TUBE1	785.881	-0.966324	0.14977	-6.76889	1.29776e-11	1.58285e-10	-1.02968	0.15212
NGF	543.998	0.826566	0.126255	6.7678	1.30758e-11	1.59348e-10	0.868009	0.128256
ARSB	1667.01	-0.563726	0.084479	-6.76628	1.32132e-11	1.60886e-10	-0.577539	0.0853555
MMUT	677.553	-0.899755	0.138495	-6.7656	1.32762e-11	1.61518e-10	-0.952127	0.140731
APLP2	6606.79	-0.934399	0.144624	-6.75485	1.42988e-11	1.73812e-10	-0.992599	0.146946
IRAK4	160.788	-0.972808	0.151272	-6.75342	1.444e-11	1.75381e-10	-1.03763	0.153645
ECE2	608.931	0.886444	0.136532	6.75293	1.4489e-11	1.75828e-10	0.936941	0.138746
PEX19	2874.83	-0.615007	0.0926655	-6.75017	1.47672e-11	1.79053e-10	-0.632914	0.0937627
LOC117034388	4306.97	0.652119	0.0985044	6.74935	1.48509e-11	1.79918e-10	0.673355	0.0997658
ANKIB1	1134.68	-0.783432	0.119573	-6.74785	1.50053e-11	1.81636e-10	-0.819332	0.121421
MTMR2	758.095	-0.734055	0.111594	-6.74675	1.5119e-11	1.82859e-10	-0.763919	0.113228
ATXN1	662.795	-0.770971	0.117588	-6.74548	1.52521e-11	1.84314e-10	-0.80531	0.119385
SP3	1525.63	-1.06736	0.168213	-6.74413	1.53946e-11	1.85767e-10	-1.15005	0.170526
MOB3B	343.872	-1.07126	0.168917	-6.7441	1.53981e-11	1.85767e-10	-1.15472	0.171219
USP13	121.039	-1.6082	0.277054	-6.74376	1.54339e-11	1.86044e-10	-1.80498	0.267652
ZBED1	1151.54	0.741115	0.112803	6.74264	1.5553e-11	1.87324e-10	0.771844	0.114472
SPINDOC	1913.57	0.760657	0.116042	6.73841	1.60133e-11	1.92707e-10	0.793788	0.117801
EFCAB14	1289.3	-0.624697	0.094357	-6.73811	1.60458e-11	1.92937e-10	-0.643509	0.0955028
NFKB1	970.072	0.787526	0.120438	6.73747	1.61168e-11	1.93629e-10	0.824078	0.122313
BYSL	2690.4	0.638945	0.0966351	6.73559	1.63265e-11	1.95703e-10	0.659047	0.0978455
SLC25A17	820.699	-0.931385	0.144558	-6.73569	1.63154e-11	1.95703e-10	-0.989449	0.146896
FZD4	82.6723	-1.41543	0.235759	-6.73556	1.633e-11	1.95703e-10	-1.5737	0.23364
PARD6G	129.503	-1.08548	0.171761	-6.7346	1.64383e-11	1.96837e-10	-1.17204	0.174033
SFSWAP	1559.71	0.774684	0.118434	6.73248	1.66791e-11	1.99555e-10	0.809637	0.120258
TIMM10	769.884	0.648345	0.0982476	6.72702	1.73171e-11	2.07017e-10	0.669373	0.0995051
DDHD2	984.984	-0.892811	0.138197	-6.72628	1.74061e-11	2.07908e-10	-0.944755	0.140457
DROSHA	1720.5	-0.468916	0.0703896	-6.72484	1.75791e-11	2.09802e-10	-0.477044	0.0709377
GPR3	110.877	1.32826	0.218469	6.723	1.78016e-11	2.12281e-10	1.46777	0.218321
RHOT2	3278.04	0.735016	0.112197	6.72115	1.80294e-11	2.1482e-10	0.765238	0.113855
LACRT	89.2199	1.3095	0.214929	6.71759	1.84754e-11	2.19953e-10	1.44506	0.215116
G3BP2	1569.66	-0.934537	0.145596	-6.7147	1.88457e-11	2.24177e-10	-0.993539	0.147965
GSE1	423.286	-1.07735	0.17089	-6.71369	1.89758e-11	2.25539e-10	-1.16289	0.173212
ANGPTL1	1699.97	-0.562611	0.0850057	-6.71221	1.917e-11	2.27659e-10	-0.576577	0.0858997
LOC117026869	2158.28	0.749102	0.114656	6.71131	1.92883e-11	2.28877e-10	0.781101	0.116386
ALDOC	475.426	0.778315	0.119432	6.71097	1.93333e-11	2.29222e-10	0.813979	0.121291
GAK	3754.52	0.67017	0.101989	6.70919	1.95702e-11	2.31841e-10	0.693444	0.103357
ATRX	878.438	-1.25361	0.204241	-6.70856	1.96557e-11	2.32662e-10	-1.37702	0.205263
TRMT2A	3519.4	0.71616	0.109399	6.70693	1.98764e-11	2.35082e-10	0.744348	0.110982
MOB1A	971.981	-1.08779	0.173079	-6.70388	2.02963e-11	2.39852e-10	-1.17573	0.17538
MED24	1947.25	0.640832	0.0974587	6.70059	2.07584e-11	2.45111e-10	0.661332	0.0986976
AMH	570.381	0.994112	0.156384	6.69889	2.10011e-11	2.47413e-10	1.064	0.158833
DDX54	3899.55	0.767668	0.117914	6.69886	2.10047e-11	2.47413e-10	0.802105	0.119737
TSPAN6	1470.88	0.626193	0.0951635	6.69909	2.09725e-11	2.47413e-10	0.64537	0.096337
THBS1	36746.6	-1.72673	0.306825	-6.6986	2.10429e-11	2.47661e-10	-1.94598	0.290506
ABCA5	202.89	-1.29494	0.212821	-6.6971	2.12596e-11	2.50007e-10	-1.42818	0.213254
CHKA	498.594	0.623961	0.0948557	6.69602	2.14165e-11	2.51649e-10	0.642958	0.0960208
ZNF70	229.224	-0.895904	0.139433	-6.69474	2.16061e-11	2.53669e-10	-0.948888	0.141736
TRIP6	2773.75	0.694163	0.106102	6.69242	2.1951e-11	2.5751e-10	0.720057	0.107593
ACSS3	154.437	-1.38213	0.230834	-6.69001	2.23151e-11	2.61568e-10	-1.53552	0.229525
CEBPD	1200.85	0.671879	0.102661	6.68419	2.32211e-11	2.71968e-10	0.695511	0.104053
KNTC1	1914.41	-0.894026	0.13937	-6.68335	2.33536e-11	2.73298e-10	-0.946906	0.141681
PPM1A	1443.89	-0.805871	0.124539	-6.68216	2.35453e-11	2.75096e-10	-0.845569	0.126541
ADK	618.441	-0.822372	0.127286	-6.68225	2.35302e-11	2.75096e-10	-0.864383	0.129355
ZNF668	868.553	0.614951	0.0936565	6.68058	2.38003e-11	2.7785e-10	0.633249	0.0947896
MMS22L	423.699	-0.94196	0.147767	-6.6779	2.42386e-11	2.82738e-10	-1.00297	0.150193
MRPS18A	2682.35	0.926025	0.145043	6.67613	2.45337e-11	2.85719e-10	0.984336	0.147441
PRPF3	2915.18	0.637116	0.097237	6.67622	2.4518e-11	2.85719e-10	0.657428	0.098473
HS2ST1	447.01	-0.864349	0.134484	-6.67585	2.45802e-11	2.86029e-10	-0.912677	0.136713
CLIC1	7770.27	0.577784	0.0878833	6.67437	2.48301e-11	2.88705e-10	0.593063	0.0888569
PRR22	162.978	1.19676	0.194489	6.67303	2.50575e-11	2.91115e-10	1.30898	0.19616
BBC3	520.407	0.813685	0.126048	6.67182	2.52651e-11	2.93291e-10	0.854608	0.128092
LOC117028916	1859.86	-0.978293	0.154337	-6.66994	2.55904e-11	2.96828e-10	-1.04595	0.156816
ZFAND6	240.886	-0.942021	0.147979	-6.66964	2.56424e-11	2.97193e-10	-1.00321	0.150415
REV3L	279.249	-1.18799	0.192978	-6.66794	2.59422e-11	3.00426e-10	-1.29846	0.194732
SCAPER	408.63	-0.7242	0.111396	-6.66694	2.61187e-11	3.02227e-10	-0.753678	0.113047
LAS1L	1610.05	0.602257	0.0918621	6.66574	2.63334e-11	3.04468e-10	0.619555	0.0929462
STX7	400.423	-1.19195	0.193957	-6.66155	2.70961e-11	3.12536e-10	-1.30355	0.195682
HYCC1	423.974	-1.37489	0.230561	-6.66156	2.7094e-11	3.12536e-10	-1.5282	0.229406
HS6ST2	118.708	-1.64348	0.289809	-6.66157	2.70921e-11	3.12536e-10	-1.85251	0.278088
SSR2	10942.1	0.892541	0.139656	6.65959	2.74596e-11	3.16476e-10	0.9456	0.141991
SNX4	704.765	-0.845372	0.13166	-6.65784	2.77873e-11	3.19997e-10	-0.891096	0.133841
RBM20	430.03	-0.763679	0.118045	-6.6569	2.79655e-11	3.21793e-10	-0.798077	0.119887
POLR2M	1287.96	-0.598625	0.0914252	-6.65605	2.81287e-11	3.23413e-10	-0.615672	0.0924981
ERGIC1	3087.45	-0.678813	0.104242	-6.65535	2.82622e-11	3.24689e-10	-0.703381	0.105686
LPAR1	505.851	-0.623096	0.0953221	-6.65517	2.82966e-11	3.24826e-10	-0.642263	0.0965058
HSD17B12	3458.26	0.527514	0.08027	6.65393	2.85363e-11	3.27318e-10	0.539281	0.081047
TNKS1BP1	7237.07	0.642186	0.0983925	6.65347	2.86253e-11	3.28078e-10	0.663121	0.0996654
HECTD2	312.02	-1.02354	0.162894	-6.65186	2.89417e-11	3.31441e-10	-1.10017	0.165393
NCK1	392.934	-0.984117	0.155934	-6.64815	2.96802e-11	3.39629e-10	-1.05335	0.158443
TBC1D17	910.912	0.671756	0.103246	6.64665	2.99842e-11	3.42835e-10	0.69566	0.104663
RNF20	1600.56	-0.564235	0.0861359	-6.6458	3.01571e-11	3.4454e-10	-0.578615	0.0870648
TRUB2	779.983	0.672748	0.103442	6.64445	3.04343e-11	3.47432e-10	0.696771	0.104865
RNF25	1384.93	0.662823	0.101869	6.64287	3.07627e-11	3.50829e-10	0.685848	0.103246
PANK3	1222.56	-0.910027	0.143061	-6.64279	3.07804e-11	3.50829e-10	-0.966277	0.145463
MAP3K5	132.801	-1.50975	0.260536	-6.64167	3.10146e-11	3.53219e-10	-1.69425	0.255095
TMEM171	231.981	0.919612	0.144779	6.64054	3.12525e-11	3.55425e-10	0.977524	0.147205
ACBD3	706.862	-0.963941	0.152553	-6.64052	3.12575e-11	3.55425e-10	-1.02965	0.155056
SH3BP5	1681.36	-0.581156	0.0888806	-6.64037	3.12903e-11	3.55517e-10	-0.596866	0.0898844
SLC25A36	110.991	-1.43577	0.244462	-6.63931	3.1515e-11	3.5779e-10	-1.60421	0.241624
BTG3	1764.05	0.555963	0.0849215	6.63915	3.15499e-11	3.57905e-10	0.569762	0.0858186
IDH1	2392.29	-0.59154	0.0905471	-6.63878	3.16287e-11	3.58517e-10	-0.608094	0.0915972
GDI2	9626.39	-0.532034	0.0811874	-6.63711	3.19895e-11	3.62321e-10	-0.544165	0.0819883
OSBPL1A	368.975	-0.930237	0.146725	-6.63666	3.20872e-11	3.63143e-10	-0.990052	0.149179
STXBP5	1266.87	-0.806074	0.125491	-6.63638	3.21475e-11	3.63541e-10	-0.8464	0.127539
FAM120B	1726.01	0.413237	0.0627381	6.63568	3.23003e-11	3.64984e-10	0.418979	0.0631402
CBX4	1563.59	0.635778	0.0976495	6.63507	3.24348e-11	3.66217e-10	0.656232	0.0989035
FAM149A	381.589	-1.03526	0.165491	-6.6348	3.24946e-11	3.66605e-10	-1.11464	0.167999
ENTPD7	455.835	-0.927915	0.146379	-6.63421	3.26255e-11	3.67794e-10	-0.987377	0.148831
CHP1	4043.96	-0.440242	0.0669695	-6.62978	3.36183e-11	3.78273e-10	-0.447184	0.0674507
SLC30A5	963.113	-0.876211	0.137524	-6.62994	3.35834e-11	3.78273e-10	-0.927155	0.139844
IRF3	2193.57	0.645999	0.0993717	6.62971	3.36336e-11	3.78273e-10	0.66746	0.100677
TMEM259	5840.47	0.550555	0.0841981	6.62934	3.37183e-11	3.7893e-10	0.564004	0.0850769
PELP1	3919.06	0.72827	0.112748	6.62825	3.39698e-11	3.8146e-10	0.7586	0.11445
MAP6D1	137.21	-1.05666	0.169602	-6.6278	3.40723e-11	3.82313e-10	-1.14053	0.172083
PANK1	216.197	-1.11835	0.181078	-6.62742	3.41606e-11	3.83008e-10	-1.21511	0.183345
CAP2	320.285	-1.16381	0.189739	-6.62663	3.43448e-11	3.84774e-10	-1.27051	0.191728
ARHGAP11A	2411.06	-0.813446	0.126934	-6.62636	3.44058e-11	3.85159e-10	-0.854951	0.129023
RAP2A	77.1913	-1.71438	0.308726	-6.62464	3.48107e-11	3.89389e-10	-1.93781	0.292516
PDRG1	1644.18	0.777584	0.120977	6.62406	3.49474e-11	3.90615e-10	0.814173	0.122912
RBM42	3065.49	0.715437	0.110732	6.62339	3.51055e-11	3.9208e-10	0.744308	0.112376
CARNMT1	339.548	-0.950254	0.150641	-6.62048	3.58027e-11	3.99557e-10	-1.01393	0.153151
UBE2A	479.299	-0.828188	0.129556	-6.61992	3.59403e-11	4.00783e-10	-0.87192	0.131712
MRE11	317.656	-1.13947	0.185366	-6.61829	3.63369e-11	4.04893e-10	-1.24111	0.187528
CCDC90B	330.739	-0.955644	0.151664	-6.61773	3.64755e-11	4.05811e-10	-1.02035	0.154185
LOC117015964	1395.57	0.596894	0.091696	6.6178	3.64589e-11	4.05811e-10	0.614003	0.0927806
DEPDC1B	852.595	-0.946599	0.150076	-6.6173	3.65831e-11	4.06694e-10	-1.00969	0.152584
LMO7	3354.48	-0.673842	0.104067	-6.61706	3.66424e-11	4.07041e-10	-0.698191	0.105514
EVI5	510.474	-0.888224	0.139896	-6.61665	3.67427e-11	4.07842e-10	-0.94134	0.142268
PLEKHA1	421.879	-0.942837	0.149433	-6.61647	3.67878e-11	4.08028e-10	-1.00528	0.151936
SF3A2	3931.22	0.738496	0.114779	6.60911	3.86645e-11	4.28515e-10	0.770256	0.116545
HNRNPH1	8460.46	-0.801608	0.125302	-6.60868	3.87763e-11	4.29423e-10	-0.841674	0.127359
NDRG3	874.634	-0.612044	0.0943657	-6.60068	4.09269e-11	4.52893e-10	-0.630555	0.0955287
UBQLN1	3510.11	-0.803223	0.125741	-6.60049	4.09801e-11	4.53101e-10	-0.843625	0.127812
RIPOR1	3809.84	0.539092	0.0827654	6.60039	4.10085e-11	4.53101e-10	0.55185	0.0836088
OXSR1	1665.52	-0.618316	0.0953915	-6.59934	4.12992e-11	4.55965e-10	-0.637393	0.0965844
CIITA	18.2784	3.7155	0.63371	6.59569	4.23272e-11	4.66957e-10	3.94398	0.597963
IRF5	252.884	0.896307	0.141811	6.5946	4.26394e-11	4.70042e-10	0.951159	0.144233
IRS2	855.254	-0.819971	0.128738	-6.59252	4.32431e-11	4.76221e-10	-0.862892	0.13089
RNF144A	522.525	-0.625736	0.0966882	-6.59244	4.32658e-11	4.76221e-10	-0.645532	0.09792
ZC3H3	715.175	0.906004	0.143557	6.59229	4.33083e-11	4.76325e-10	0.962533	0.146009
RGL3	894.926	0.828329	0.130275	6.58704	4.4868e-11	4.93104e-10	0.872563	0.132467
EIF1AX	2532.39	-0.687377	0.10687	-6.58126	4.66469e-11	5.12264e-10	-0.713465	0.108409
GPR155	235.321	-2.42911	0.464628	-6.58061	4.68536e-11	5.14144e-10	-2.68139	0.407468
MFSD6	358.441	-1.01661	0.163668	-6.57867	4.74679e-11	5.20489e-10	-1.09382	0.166268
THRB	72.0758	-1.21499	0.201424	-6.57773	4.77694e-11	5.23398e-10	-1.33527	0.202999
HIBCH	370.128	-0.665611	0.103398	-6.57639	4.82e-11	5.27715e-10	-0.689421	0.104833
MYLIP	453.413	-1.10572	0.18033	-6.57565	4.84403e-11	5.29944e-10	-1.2015	0.18272
NSFL1C	4117.34	0.682855	0.106228	6.57547	4.84986e-11	5.3018e-10	0.7085	0.107749
SUN1	1882.51	-1.03291	0.166778	-6.57438	4.88552e-11	5.33674e-10	-1.1135	0.169369
VSIG10	285.468	-1.33437	0.225875	-6.57391	4.901e-11	5.34961e-10	-1.48303	0.225593
PRKAR2A	3101.99	-0.628679	0.0974508	-6.57364	4.91001e-11	5.3554e-10	-0.648869	0.0987078
ITIH5	1576.38	-0.564341	0.087201	-6.56823	5.09155e-11	5.54921e-10	-0.579088	0.0881649
SLU7	305.001	-0.940276	0.150194	-6.56802	5.09901e-11	5.55316e-10	-1.00329	0.152755
SPATA2L	412.432	0.802636	0.126425	6.56225	5.30012e-11	5.76783e-10	0.843471	0.128534
SRD5A3	258.991	-1.12767	0.185014	-6.56013	5.37602e-11	5.84602e-10	-1.22881	0.187315
DNAJC13	1359.76	-0.765419	0.120202	-6.55931	5.40588e-11	5.87406e-10	-0.801165	0.122142
SCAF1	6642.1	0.685252	0.106947	6.55634	5.51447e-11	5.98756e-10	0.711319	0.108493
TM4SF1	2162.33	-0.57256	0.0886974	-6.55504	5.56281e-11	6.03097e-10	-0.588012	0.0897038
ZEB1	295.83	-1.03611	0.167922	-6.55514	5.55914e-11	6.03097e-10	-1.11788	0.170535
UBR3	573.785	-1.08728	0.177515	-6.55425	5.59214e-11	6.05368e-10	-1.17981	0.180006
BICDL1	314.55	0.941493	0.150757	6.55433	5.5892e-11	6.05368e-10	1.00503	0.153338
LOC117022222	864.942	-1.24641	0.208655	-6.55257	5.65549e-11	6.1174e-10	-1.37519	0.209871
SLC8A1	400.665	-0.848955	0.134563	-6.55247	5.65947e-11	6.1174e-10	-0.896872	0.136875
RALBP1	2329.8	-0.692372	0.108191	-6.5521	5.6732e-11	6.12764e-10	-0.719265	0.109776
TCF7L2	572.867	-0.92008	0.147031	-6.55114	5.71003e-11	6.16282e-10	-0.979854	0.14957
PPIF	787.07	0.534213	0.0826583	6.54879	5.8004e-11	6.25568e-10	0.546838	0.0835022
GCNT2	333.688	-0.882579	0.140537	-6.54673	5.8809e-11	6.33777e-10	-0.93602	0.142975
FAM107B	1055.24	-0.554546	0.0859394	-6.54597	5.91089e-11	6.36534e-10	-0.568653	0.0868706
ZMAT3	249.534	-1.02812	0.166733	-6.54517	5.94265e-11	6.39477e-10	-1.10856	0.16937
LRP11	713.863	-0.786739	0.124111	-6.54354	6.00794e-11	6.46021e-10	-0.825577	0.126167
PRKX	1181.84	-0.795993	0.125684	-6.54343	6.01254e-11	6.46035e-10	-0.836135	0.127782
ZNF622	1530.35	0.6875	0.107549	6.54279	6.03804e-11	6.48292e-10	0.713931	0.109117
PMF1	2355.81	0.865811	0.137792	6.53887	6.1985e-11	6.65027e-10	0.916639	0.140183
PTAR1	850.115	-0.792639	0.125226	-6.53796	6.23634e-11	6.68589e-10	-0.832379	0.127315
MROH6	79.8743	1.40422	0.242436	6.53759	6.25187e-11	6.69757e-10	1.57165	0.240402
SMC2	2127.3	-1.05057	0.171151	-6.53673	6.2878e-11	6.73107e-10	-1.13587	0.173767
GADD45A	1607.45	0.483737	0.0748331	6.53372	6.41566e-11	6.86285e-10	0.493198	0.075485
BTBD7	604.584	-0.887253	0.141667	-6.53351	6.4245e-11	6.86722e-10	-0.941718	0.144137
HNRNPA1	1244.53	0.574705	0.0893718	6.53153	6.51033e-11	6.95382e-10	0.590445	0.0903992
NSUN3	35.343	-2.33023	0.45235	-6.5314	6.51573e-11	6.95445e-10	-2.59092	0.396687
ZMYM4	455.191	-0.955254	0.153825	-6.53102	6.5325e-11	6.9672e-10	-1.02184	0.15646
NUP43	524.2	-0.995014	0.161123	-6.52819	6.65704e-11	7.09478e-10	-1.06929	0.163796
RRBP1	8329.47	0.696485	0.109327	6.52596	6.75667e-11	7.19566e-10	0.724076	0.110953
CLK3	1764.47	0.683561	0.107252	6.52232	6.9229e-11	7.36323e-10	0.709733	0.108816
ADGRL2	1789.19	-0.830674	0.132074	-6.52218	6.92932e-11	7.36323e-10	-0.876237	0.134347
GIT1	1964.94	0.51706	0.0802651	6.52227	6.9251e-11	7.36323e-10	0.528624	0.081049
TXNRD1	7281.26	-0.448015	0.069329	-6.5213	6.97012e-11	7.40114e-10	-0.45558	0.0698604
GNE	1883.47	-0.76256	0.120541	-6.51736	7.15561e-11	7.59251e-10	-0.798424	0.122507
MYO5B	103.762	-0.99685	0.161764	-6.51721	7.16249e-11	7.59424e-10	-1.07177	0.164453
ELOVL1	4633.81	0.479847	0.0744296	6.51551	7.2444e-11	7.67545e-10	0.489138	0.0750729
PAPSS2	703.254	-1.07281	0.176035	-6.51371	7.33181e-11	7.76237e-10	-1.16353	0.178629
ZNF593	1239.01	1.0665	0.174867	6.51288	7.37214e-11	7.79934e-10	1.1559	0.177479
PIAS2	619.868	-0.680903	0.106999	-6.5115	7.44038e-11	7.86578e-10	-0.706874	0.108558
KRAS	849.307	-0.910999	0.146477	-6.50823	7.60424e-11	8.03313e-10	-0.970046	0.149049
ZNF518A	186.433	-1.25436	0.212032	-6.5075	7.64101e-11	8.06607e-10	-1.3872	0.213169
IRAK2	492.375	0.756029	0.119686	6.50467	7.7865e-11	8.21364e-10	0.791175	0.121632
HSF2	633.313	-0.912874	0.146909	-6.50429	7.80596e-11	8.22816e-10	-0.972333	0.149491
LOC117021860	85.0274	1.1781	0.196845	6.50208	7.92159e-11	8.34396e-10	1.29299	0.198858
ZNF503	1409.45	-0.525212	0.0818292	-6.5018	7.93641e-11	8.35348e-10	-0.537402	0.0826543
FAM111A	279.553	-1.22801	0.206886	-6.50157	7.94851e-11	8.36012e-10	-1.35478	0.208377
TMEM63A	916.222	0.519956	0.0810126	6.49985	8.0402e-11	8.4504e-10	0.531796	0.0818168
SYNPO2	212.164	-1.19224	0.199753	-6.4996	8.05322e-11	8.45179e-10	-1.31056	0.201638
RBCK1	3481.86	0.739152	0.116934	6.49967	8.04989e-11	8.45179e-10	0.772161	0.1188
SPTLC3	396.656	-1.14279	0.190024	-6.49805	8.13687e-11	8.53337e-10	-1.24965	0.192311
BCOR	653.317	-1.04415	0.171153	-6.49644	8.22414e-11	8.61863e-10	-1.12932	0.173837
PDLIM7	9759.22	0.7664	0.121624	6.49554	8.27364e-11	8.66422e-10	0.803045	0.12363
TGFBR3	87.2135	-2.14205	0.418622	-6.49349	8.38693e-11	8.77649e-10	-2.4091	0.371002
ZBTB17	810.502	0.699092	0.110356	6.49235	8.45084e-11	8.83697e-10	0.727292	0.112023
VPS26B	1480.91	-0.523503	0.0816956	-6.49094	8.53015e-11	8.91345e-10	-0.535619	0.0825179
TMEM201	1672.86	0.593521	0.0930139	6.49019	8.57287e-11	8.95161e-10	0.611054	0.0941504
HNRNPUL1	6633.74	-0.443139	0.0689097	-6.4888	8.65223e-11	9.02795e-10	-0.450538	0.0694332
LOC117021615	88.7852	-1.27565	0.217203	-6.48839	8.67565e-11	9.03933e-10	-1.41463	0.218025
METTL13	1347	0.682656	0.107689	6.48848	8.67089e-11	9.03933e-10	0.70902	0.109274
GABRA2	457.202	-1.07896	0.17804	-6.48705	8.75325e-11	9.1136e-10	-1.1719	0.180652
SERPING1	2195.47	0.553365	0.0865598	6.48655	8.78264e-11	9.13762e-10	0.567654	0.0875125
KLF5	128.417	-1.48147	0.262313	-6.48637	8.79298e-11	9.14179e-10	-1.67049	0.257538
SPRY1	370.937	-0.750759	0.119156	-6.48611	8.80833e-11	9.15116e-10	-0.785426	0.121094
ROCK2	2010.07	-0.725755	0.114951	-6.48529	8.85598e-11	9.19404e-10	-0.757231	0.116761
CDH2	1977.28	-0.896774	0.144531	-6.48438	8.90991e-11	9.24339e-10	-0.953806	0.147093
TUBGCP3	815.628	-0.831938	0.133128	-6.48422	8.91897e-11	9.24615e-10	-0.878287	0.13545
CILK1	431.936	-1.03505	0.169852	-6.48272	9.0086e-11	9.3295e-10	-1.11872	0.172569
NLRC5	99.883	1.11913	0.185927	6.48265	9.0123e-11	9.3295e-10	1.22117	0.188374
BATF3	34.7653	2.02266	0.393205	6.4812	9.09954e-11	9.41307e-10	2.28829	0.353065
CLDN12	99.6499	-1.65955	0.305037	-6.48038	9.14932e-11	9.45779e-10	-1.88609	0.291047
LOC117014597	218.553	-1.36355	0.236337	-6.4786	9.25784e-11	9.56312e-10	-1.52476	0.235353
PIGN	123.582	-1.10814	0.18402	-6.47582	9.43012e-11	9.73412e-10	-1.20795	0.186532
ZNF772	76.1305	-1.45376	0.25657	-6.47522	9.46715e-11	9.76537e-10	-1.63707	0.25282
EXOSC9	1513.62	0.689162	0.109014	6.47467	9.50207e-11	9.79439e-10	0.716382	0.110644
TULP4	538.233	-1.28126	0.21901	-6.47302	9.60639e-11	9.89486e-10	-1.42242	0.219747
LOC117038556	19.2683	6.33554	1.06062	6.4718	9.68422e-11	9.96792e-10	7.00976	1.08312
ACAD11	77.3539	-1.40078	0.244879	-6.47101	9.73515e-11	1.00132e-09	-1.5716	0.242868
MXRA7	198.651	-0.873525	0.140796	-6.46806	9.92697e-11	1.02032e-09	-0.926885	0.143302
TBC1D25	414.127	0.719722	0.11426	6.4679	9.9374e-11	1.02067e-09	0.750633	0.116055
FBXL15	610.027	0.958986	0.156202	6.46686	1.00061e-10	1.02699e-09	1.02779	0.158932
CYRIB	681.159	-0.667448	0.105541	-6.46648	1.0031e-10	1.02882e-09	-0.692327	0.107064
SHCBP1	2150.8	-0.749985	0.119412	-6.46631	1.00428e-10	1.02929e-09	-0.784779	0.121364
A4GALT	3901.82	0.633935	0.100024	6.46475	1.01467e-10	1.03921e-09	0.655366	0.101375
PRPF19	7458.12	0.656979	0.103838	6.46449	1.0164e-10	1.04025e-09	0.680759	0.105307
FLNB	8422.28	-0.601224	0.094666	-6.46384	1.0208e-10	1.04401e-09	-0.619588	0.0958545
GTF3C5	850.553	0.657301	0.103946	6.46122	1.03859e-10	1.06145e-09	0.68114	0.10542
PLEKHG3	3872.8	0.695161	0.110272	6.46035	1.04459e-10	1.06683e-09	0.723203	0.111945
CSNK1G1	152.317	-1.6361	0.300668	-6.45951	1.05045e-10	1.07205e-09	-1.86011	0.287964
PHLDB2	1237.61	-1.09502	0.182015	-6.45939	1.05124e-10	1.0721e-09	-1.19245	0.184608
STAU2	188.664	-0.846918	0.136366	-6.45671	1.07005e-10	1.09051e-09	-0.896088	0.138784
BID	3728.39	0.419275	0.0654649	6.45651	1.07145e-10	1.09117e-09	0.425616	0.0659204
TMEM115	2241.02	0.779929	0.124789	6.45354	1.09267e-10	1.112e-09	0.818986	0.126905
LOC117029501	194.043	1.01235	0.166478	6.45269	1.09884e-10	1.11749e-09	1.09217	0.169257
CDK6	2395.68	-0.700463	0.111347	-6.45012	1.11761e-10	1.13578e-09	-0.729223	0.113056
LOC117022604	223.121	-1.01827	0.167697	-6.44899	1.12599e-10	1.14349e-09	-1.09942	0.170479
LBR	1988.03	-0.527459	0.0829163	-6.44629	1.14624e-10	1.16323e-09	-0.540026	0.0837733
TACC2	1138.49	-0.716337	0.114113	-6.44519	1.15459e-10	1.17088e-09	-0.747064	0.11591
MINPP1	1102.23	-1.20133	0.203633	-6.44457	1.15929e-10	1.17482e-09	-1.32426	0.205484
MID2	198.997	-0.79416	0.127444	-6.44402	1.16352e-10	1.17829e-09	-0.835399	0.12964
PRKD1	460.646	-0.757355	0.121117	-6.44368	1.16609e-10	1.17975e-09	-0.793406	0.123129
LOC117034601	394.69	-0.654123	0.103716	-6.44351	1.16742e-10	1.17975e-09	-0.677766	0.105186
ARHGEF11	1936.73	0.769749	0.123243	6.44359	1.16683e-10	1.17975e-09	0.807505	0.125319
SOAT2	107.098	1.29433	0.22305	6.44269	1.17371e-10	1.18528e-09	1.44038	0.223567
LRIG3	1626.79	-0.79037	0.126826	-6.44222	1.17738e-10	1.18815e-09	-0.83108	0.129005
SHARPIN	1667.17	0.764522	0.122422	6.43986	1.19582e-10	1.20592e-09	0.8016	0.124475
AQR	1623.14	-0.574416	0.0906853	-6.43666	1.22128e-10	1.23074e-09	-0.590624	0.0917593
CAPN10	1314.88	0.709308	0.113117	6.43489	1.23563e-10	1.24433e-09	0.739279	0.114886
TP53I13	641.193	0.735211	0.117546	6.43304	1.25077e-10	1.2587e-09	0.768452	0.119454
PARP6	406.578	0.787225	0.126526	6.4306	1.27098e-10	1.27815e-09	0.827638	0.128703
NIPAL3	393.362	-0.684689	0.109058	-6.43	1.27603e-10	1.28234e-09	-0.711801	0.1107
CFAP68	48.1684	-1.7976	0.343155	-6.42802	1.2928e-10	1.29828e-09	-2.05018	0.318945
ATP2C1	1404.54	-0.868618	0.14089	-6.42749	1.29725e-10	1.30184e-09	-0.921894	0.14343
PDIA6	6355.59	-0.67672	0.107768	-6.42728	1.29909e-10	1.30279e-09	-0.702952	0.10937
STARD4	427.997	-0.851048	0.13779	-6.4266	1.30493e-10	1.30774e-09	-0.901406	0.140262
LOC117012676	313.169	0.778112	0.125041	6.42627	1.30775e-10	1.30874e-09	0.817273	0.127177
GUK1	1169.79	0.793052	0.127627	6.42635	1.30706e-10	1.30874e-09	0.834376	0.129837
SPPL2A	1590.09	-1.12509	0.189032	-6.42554	1.31402e-10	1.31411e-09	-1.23065	0.191525
POLM	685.125	0.601629	0.0953248	6.42509	1.31792e-10	1.3171e-09	0.620265	0.0965379
NDST1	634.935	-1.22043	0.208334	-6.42415	1.32604e-10	1.3243e-09	-1.34899	0.209988
RICTOR	199.652	-1.33528	0.232719	-6.42331	1.33346e-10	1.33078e-09	-1.49274	0.232394
OTUD5	2915.92	0.552385	0.0872894	6.42249	1.34059e-10	1.33698e-09	0.566898	0.0882676
PPP3CA	654.99	-0.886837	0.144274	-6.42231	1.34223e-10	1.3377e-09	-0.943352	0.146887
SHROOM2	726.138	-0.620061	0.0984161	-6.42207	1.34432e-10	1.33885e-09	-0.640437	0.0997243
IGDCC4	73.6777	-1.18285	0.200734	-6.42179	1.34682e-10	1.34042e-09	-1.30231	0.202796
C24H1orf35	1397.76	0.829034	0.134064	6.41961	1.36624e-10	1.35881e-09	0.875956	0.13645
RPS6KB2	1352.44	0.687667	0.109754	6.41909	1.37087e-10	1.36247e-09	0.715222	0.111421
SARS1	7617.53	0.58509	0.0927078	6.41818	1.37913e-10	1.36974e-09	0.602303	0.0938432
AIMP2	1265.44	0.527717	0.0833611	6.41595	1.39943e-10	1.38895e-09	0.540427	0.0842318
OSBPL10	536.657	-0.821478	0.132842	-6.41483	1.40979e-10	1.39827e-09	-0.867288	0.1352
LOC117017706	182.938	0.873365	0.142057	6.41421	1.41558e-10	1.40305e-09	0.9277	0.144632
RUNX2	931.311	-0.709434	0.113547	-6.41292	1.42758e-10	1.41397e-09	-0.739642	0.115336
MYOCD	382.369	-1.0589	0.176536	-6.4127	1.42969e-10	1.41509e-09	-1.14988	0.179313
RIF1	925.407	-1.13666	0.191824	-6.41127	1.44314e-10	1.42742e-09	-1.24549	0.194266
TRAM2	1837.54	-0.652789	0.104046	-6.41078	1.44773e-10	1.43098e-09	-0.676549	0.105533
RPP38	488.577	0.710611	0.1138	6.41006	1.45462e-10	1.43681e-09	0.740993	0.115598
SYNJ2BP	88.0707	-1.34963	0.23649	-6.40973	1.45776e-10	1.43892e-09	-1.51155	0.235821
GARIN4	9.34005	6.65341	1.13273	6.40961	1.45896e-10	1.43913e-09	7.44757	1.16194
CACUL1	203.094	-0.932067	0.15284	-6.4081	1.47346e-10	1.45244e-09	-0.997121	0.155603
PPRC1	4195.25	0.504887	0.0797839	6.40597	1.49413e-10	1.4708e-09	0.516076	0.0805617
THOP1	2396.66	0.641527	0.102245	6.40602	1.49366e-10	1.4708e-09	0.664149	0.103676
BARD1	439.623	-1.03426	0.172038	-6.40527	1.50105e-10	1.47661e-09	-1.1201	0.174872
ZSWIM4	865.8	0.637469	0.101588	6.40482	1.50544e-10	1.47993e-09	0.659686	0.102998
NSMCE3	1377.68	0.506519	0.0800675	6.4045	1.50867e-10	1.48209e-09	0.51782	0.0808526
TMEM185B	629.281	-0.570473	0.0905125	-6.4042	1.51159e-10	1.48395e-09	-0.586526	0.0915846
CNOT6	2566.2	-0.577324	0.0916592	-6.40281	1.52541e-10	1.4965e-09	-0.593958	0.0927651
ZFYVE16	552.604	-1.367	0.240687	-6.40234	1.53016e-10	1.50014e-09	-1.53379	0.239568
SANBR	547.117	-0.667956	0.10675	-6.40141	1.53953e-10	1.5083e-09	-0.693435	0.108325
MAML2	595.206	-1.05551	0.176329	-6.39856	1.56844e-10	1.53558e-09	-1.14621	0.179135
CTDP1	1855.07	0.650245	0.103839	6.39792	1.57507e-10	1.54103e-09	0.673838	0.105321
CNIH1	1139.51	-1.15086	0.195238	-6.3953	1.60237e-10	1.56668e-09	-1.26373	0.197602
SAFB	4668.41	0.71521	0.114874	6.39461	1.60962e-10	1.57164e-09	0.746322	0.116711
RPS6KC1	1277.06	-0.704281	0.113013	-6.39462	1.60948e-10	1.57164e-09	-0.734044	0.114791
VCAM1	332.369	1.07552	0.180347	6.39428	1.61302e-10	1.5739e-09	1.17083	0.183106
PPP4R3B	976.944	-1.03299	0.172139	-6.39407	1.61531e-10	1.57507e-09	-1.11891	0.174991
THSD1	582.819	0.602595	0.0959677	6.39387	1.61737e-10	1.57592e-09	0.621512	0.0972044
ANAPC2	2814.3	0.768562	0.124063	6.39372	1.61901e-10	1.57592e-09	0.806794	0.126185
LOC117034451	216.883	0.971228	0.160475	6.39367	1.61946e-10	1.57592e-09	1.04426	0.163328
CCNT1	188.942	-1.53729	0.280762	-6.39289	1.62781e-10	1.58202e-09	-1.74622	0.27315
WDR24	632.057	0.794776	0.128645	6.39288	1.62793e-10	1.58202e-09	0.836833	0.130901
RAB9A	936.083	0.519497	0.0823488	6.39143	1.64338e-10	1.59597e-09	0.531729	0.083194
ELOVL6	400.634	-0.823192	0.133682	-6.3909	1.6491e-10	1.59938e-09	-0.869651	0.136076
SLC25A16	249.196	-0.955696	0.157659	-6.391	1.64809e-10	1.59938e-09	-1.02571	0.160494
ERGIC3	3716.48	0.666337	0.10671	6.38814	1.67914e-10	1.62741e-09	0.69175	0.108287
PRXL2C	430.025	-0.858608	0.140053	-6.38765	1.68457e-10	1.63158e-09	-0.91092	0.142606
TBL1X	1396.72	-0.652472	0.10447	-6.38279	1.73888e-10	1.68305e-09	-0.676422	0.105976
CXXC1	2279.97	0.687041	0.110324	6.3817	1.75137e-10	1.69401e-09	0.714869	0.112019
SLC17A5	221.558	-1.42953	0.255945	-6.38097	1.75974e-10	1.70097e-09	-1.61356	0.25287
GIGYF1	812.028	0.526016	0.0835628	6.38021	1.76841e-10	1.7082e-09	0.538753	0.0844412
PPP6R1	6786.76	0.573507	0.0913664	6.38009	1.76987e-10	1.70846e-09	0.589941	0.092466
CASP3	1724.65	-0.550137	0.087526	-6.37954	1.77621e-10	1.71344e-09	-0.56468	0.0885142
TNIK	186.862	-1.38741	0.246425	-6.37873	1.7856e-10	1.72136e-09	-1.56094	0.244711
SVIL	381.742	-0.886444	0.145299	-6.3781	1.79302e-10	1.72736e-09	-0.943769	0.14797
AKAP11	408.154	-1.0964	0.185014	-6.37706	1.80518e-10	1.73791e-09	-1.19711	0.187722
SRPK2	647.542	-0.80046	0.130004	-6.37618	1.81563e-10	1.7468e-09	-0.843618	0.132308
NISCH	1502.12	0.677211	0.108791	6.37434	1.8375e-10	1.76667e-09	0.703969	0.110438
ACE2	1622.1	-1.64198	0.307863	-6.37371	1.84509e-10	1.77278e-09	-1.87465	0.294123
CC2D2A	278.301	-0.927563	0.152941	-6.37307	1.85286e-10	1.77906e-09	-0.992566	0.155744
ZNF777	1386.34	0.788672	0.128015	6.37251	1.85957e-10	1.78432e-09	0.830111	0.130264
PYGO1	96.7017	-1.38948	0.247228	-6.37205	1.86517e-10	1.78851e-09	-1.56398	0.245444
MZF1	377.97	0.873575	0.143161	6.37041	1.88523e-10	1.80655e-09	0.928783	0.145796
ANO6	1854.08	-1.9013	0.374021	-6.37013	1.88862e-10	1.80859e-09	-2.17085	0.340786
PRKCSH	7108.82	0.72195	0.116513	6.36929	1.89906e-10	1.81738e-09	0.754188	0.11841
CSRNP3	90.6408	-1.22647	0.211828	-6.36794	1.91583e-10	1.83221e-09	-1.3593	0.21346
SEC24A	616.642	-0.986812	0.164164	-6.36699	1.92776e-10	1.8424e-09	-1.06374	0.167071
PFKL	4263.4	0.754842	0.122245	6.36644	1.9346e-10	1.84724e-09	0.791503	0.124324
CSGALNACT2	974.089	-1.10372	0.186826	-6.36638	1.93538e-10	1.84724e-09	-1.20653	0.189516
APOF	316.929	0.777517	0.126222	6.36511	1.95151e-10	1.86141e-09	0.817418	0.128422
HGS	3816.5	0.673673	0.10836	6.36492	1.95395e-10	1.8625e-09	0.700111	0.109995
CASP8	707.181	0.577392	0.0922396	6.36461	1.95788e-10	1.86502e-09	0.594243	0.0933667
KDSR	401.819	-1.13148	0.192447	-6.3643	1.96177e-10	1.8675e-09	-1.24097	0.194988
MFSD10	1194.37	0.808183	0.13167	6.36239	1.98643e-10	1.88973e-09	0.852738	0.134028
SAFB2	1608.16	0.665228	0.106984	6.36189	1.99284e-10	1.89457e-09	0.690741	0.108575
FKTN	665.063	-0.917634	0.151441	-6.36065	2.00896e-10	1.90865e-09	-0.981041	0.154236
CKB	1282.47	0.787105	0.12801	6.36003	2.01712e-10	1.91514e-09	0.828488	0.130265
ACVR1	1480.69	-1.60308	0.299039	-6.35971	2.02138e-10	1.91792e-09	-1.82917	0.287619
ROCK1	1985.6	-0.989215	0.164847	-6.35914	2.02893e-10	1.92382e-09	-1.06686	0.167768
RARA	2576.62	0.68651	0.110675	6.35754	2.0501e-10	1.94262e-09	0.714504	0.112387
TXNDC5	7173.64	-0.32732	0.0517641	-6.35481	2.08679e-10	1.97609e-09	-0.330449	0.0519999
LATS2	1160.35	-0.753414	0.122287	-6.35232	2.12093e-10	2.0071e-09	-0.790054	0.124372
CCNG1	1157.83	-0.706277	0.114159	-6.35179	2.12824e-10	2.0127e-09	-0.736722	0.115986
BCORL1	338.705	-0.713145	0.115348	-6.35129	2.13522e-10	2.01798e-09	-0.744455	0.117213
CCDC88A	1041.02	-1.03653	0.17417	-6.35055	2.1455e-10	2.02636e-09	-1.12459	0.177086
HIPK1	1387.24	-1.03494	0.173899	-6.34934	2.16234e-10	2.04094e-09	-1.12269	0.176819
STRADB	323.044	-0.869304	0.142932	-6.34829	2.17718e-10	2.05361e-09	-0.924192	0.145581
SPTY2D1	231.539	-1.12116	0.191104	-6.34365	2.24389e-10	2.11377e-09	-1.229	0.193737
MTCL1	502.412	-0.865599	0.142373	-6.34374	2.2426e-10	2.11377e-09	-0.919928	0.145014
MIA	221.351	0.903881	0.149376	6.34287	2.25516e-10	2.123e-09	0.96511	0.152157
NCAPD3	2593.82	-0.772059	0.125762	-6.34173	2.27198e-10	2.13743e-09	-0.811485	0.12796
CACTIN	1637.95	0.563123	0.0902654	6.33826	2.32379e-10	2.18476e-09	0.578914	0.0913365
NOC4L	3569.64	0.76944	0.125384	6.33791	2.32905e-10	2.18801e-09	0.808538	0.127572
SYTL5	71.3708	-1.78283	0.346586	-6.33783	2.33028e-10	2.18801e-09	-2.04243	0.322261
UST	674.352	-0.646037	0.10416	-6.3376	2.33373e-10	2.18982e-09	-0.66966	0.105665
LOC117031604	105.78	1.11735	0.190573	6.33698	2.34314e-10	2.19723e-09	1.22454	0.193238
DCK	617.585	-0.911508	0.15095	-6.33639	2.35211e-10	2.20278e-09	-0.974304	0.153763
IGFBP6	2089.74	0.75919	0.12362	6.33648	2.35067e-10	2.20278e-09	0.796841	0.125755
LOC117033756	696.137	0.860179	0.141625	6.33419	2.38593e-10	2.233e-09	0.913749	0.144257
CREB3L2	2203.79	-0.500606	0.0800111	-6.33399	2.389e-10	2.23443e-09	-0.511775	0.0807982
FERMT2	6693.83	-0.637739	0.102821	-6.33387	2.39087e-10	2.23472e-09	-0.660517	0.104283
SBF2	582.353	-0.971425	0.162214	-6.33377	2.39241e-10	2.23472e-09	-1.04609	0.16516
ARL6IP6	885.379	-0.915991	0.151859	-6.33332	2.39937e-10	2.23977e-09	-0.979704	0.15469
GGCX	746.564	-0.94939	0.15818	-6.32967	2.45687e-10	2.29197e-09	-1.01969	0.161098
ANGPT4	216.742	-0.738324	0.12013	-6.32939	2.46137e-10	2.29468e-09	-0.773177	0.122157
BGLAP	56.1477	1.39118	0.249789	6.32918	2.46464e-10	2.29522e-09	1.56905	0.247907
VPS72	2086.62	0.793506	0.129811	6.32915	2.46513e-10	2.29522e-09	0.836304	0.132135
LOC117038039	565.419	0.840726	0.138242	6.3289	2.46914e-10	2.29748e-09	0.891083	0.140796
COL4A1	7211.88	-0.705344	0.114444	-6.32843	2.47671e-10	2.30303e-09	-0.735915	0.116287
HIP1R	2477.2	0.719502	0.116895	6.32795	2.48435e-10	2.30865e-09	0.751879	0.118819
HOMER1	154.664	-1.26053	0.22078	-6.32707	2.49865e-10	2.32046e-09	-1.40427	0.221947
STT3A	5631.11	-0.666306	0.107842	-6.32388	2.55076e-10	2.36732e-09	-0.692272	0.109469
F2RL1	239.468	-0.776761	0.126978	-6.32347	2.55754e-10	2.37209e-09	-0.817127	0.129221
NXF1	2517.69	0.679407	0.11011	6.32213	2.5798e-10	2.3912e-09	0.706897	0.111813
GCLM	698.325	-0.761655	0.124366	-6.32144	2.59144e-10	2.40045e-09	-0.799853	0.12653
IBTK	815.847	-0.906618	0.150493	-6.31944	2.62508e-10	2.42858e-09	-0.968873	0.153316
TMEM11	2386.45	0.544993	0.0875308	6.31944	2.62518e-10	2.42858e-09	0.559422	0.088524
URB2	362.607	-1.37221	0.246058	-6.31691	2.66848e-10	2.46707e-09	-1.54596	0.244733
TIAM2	626.53	-0.786388	0.128824	-6.31674	2.67131e-10	2.4681e-09	-0.828287	0.131126
NCAPH	3063.5	0.528759	0.0848922	6.31585	2.68686e-10	2.48087e-09	0.541971	0.0858112
AGPAT3	594.906	-0.733099	0.119501	-6.31548	2.69318e-10	2.48513e-09	-0.767412	0.121513
NDUFS1	1941.15	-0.537415	0.0863634	-6.31315	2.73411e-10	2.52128e-09	-0.551289	0.0873239
NDUFS7	3417.27	0.799325	0.131229	6.31179	2.75819e-10	2.54187e-09	0.843281	0.133604
SMAD9	542.418	-0.811473	0.133403	-6.31141	2.76496e-10	2.54648e-09	-0.857346	0.135841
NT5C	103.855	1.12679	0.193401	6.31124	2.76802e-10	2.54767e-09	1.23732	0.196049
SUSD6	948.66	0.488079	0.0782594	6.31016	2.78751e-10	2.56398e-09	0.498522	0.079003
EML3	1148.35	0.677285	0.109975	6.30968	2.79615e-10	2.57028e-09	0.704643	0.111676
AKAP12	1214.44	-1.08952	0.185954	-6.30924	2.80417e-10	2.57602e-09	-1.19116	0.188796
ERCC4	200.06	-1.13722	0.195606	-6.30911	2.80653e-10	2.57655e-09	-1.2504	0.19819
LOC117034585	230.603	-1.31326	0.23325	-6.30666	2.85119e-10	2.61588e-09	-1.47208	0.233417
SDF4	6161.36	0.744124	0.121607	6.30647	2.85476e-10	2.6175e-09	0.780049	0.12369
SLC29A1	9466.76	0.481397	0.0772248	6.30511	2.87988e-10	2.63886e-09	0.491438	0.0779429
USP1	1824.45	-0.974789	0.163697	-6.30464	2.88873e-10	2.64451e-09	-1.05094	0.166693
NEXMIF	298.798	-1.22847	0.21485	-6.30458	2.88971e-10	2.64451e-09	-1.36506	0.216518
SPPL2B	829.862	0.718591	0.117205	6.3041	2.89866e-10	2.65102e-09	0.751115	0.119147
PSMA6	5422.09	0.537183	0.0864706	6.30282	2.92273e-10	2.67134e-09	0.551086	0.0874348
LOC117020383	260.692	0.935605	0.156343	6.30265	2.92605e-10	2.67268e-09	1.00384	0.159273
TMEM245	795.355	-1.17496	0.203652	-6.30224	2.93366e-10	2.67794e-09	-1.29788	0.205939
AAK1	962.591	-0.925703	0.154503	-6.30213	2.93586e-10	2.67825e-09	-0.992008	0.157408
CHSY3	378.786	-0.794731	0.130632	-6.30191	2.94004e-10	2.68037e-09	-0.838126	0.132996
STAB2	199.571	-0.778549	0.127795	-6.30029	2.97094e-10	2.70684e-09	-0.819508	0.130075
SNX18	592.788	-0.996889	0.168087	-6.29941	2.98779e-10	2.72047e-09	-1.07787	0.171107
FANCI	1391.94	-0.617175	0.0999279	-6.29913	2.99326e-10	2.72374e-09	-0.638116	0.101302
OCRL	1053.55	-0.524296	0.0844048	-6.29761	3.02269e-10	2.74879e-09	-0.537259	0.0853116
BICC1	786.748	-1.01943	0.172521	-6.29712	3.03217e-10	2.75567e-09	-1.1054	0.175541
MPHOSPH9	597.283	-0.91787	0.153189	-6.29664	3.04174e-10	2.76263e-09	-0.982786	0.156081
USP14	1216.38	-0.934955	0.156399	-6.2962	3.05026e-10	2.76862e-09	-1.00322	0.159338
UBLCP1	344.106	-1.28052	0.226504	-6.29585	3.05719e-10	2.77317e-09	-1.4313	0.227339
MXI1	108.26	-0.863416	0.143204	-6.29397	3.09446e-10	2.80521e-09	-0.918322	0.145905
MRPS2	2468.25	0.825551	0.136341	6.29363	3.10119e-10	2.80956e-09	0.874	0.13887
AASDHPPT	1248.98	-0.882613	0.146738	-6.29347	3.10439e-10	2.81069e-09	-0.940977	0.149516
TMEM41B	265.744	-2.12918	0.436595	-6.29234	3.12722e-10	2.82958e-09	-2.4185	0.384356
EMP3	7111.22	0.919809	0.153688	6.29155	3.14309e-10	2.84217e-09	0.985219	0.156594
STXBP2	1057	0.73175	0.119757	6.29107	3.15278e-10	2.84914e-09	0.76617	0.121787
CA5B	297.042	-0.726861	0.118922	-6.29015	3.17153e-10	2.86429e-09	-0.760636	0.120925
IPO4	3227.16	0.705223	0.115185	6.28879	3.19942e-10	2.88768e-09	0.736196	0.117065
HDAC7	4287.39	0.550825	0.0889474	6.28853	3.20484e-10	2.89076e-09	0.565868	0.0899842
DENND1B	1037.23	-0.464967	0.0747427	-6.28738	3.22874e-10	2.9105e-09	-0.474077	0.0754014
UTP6	1091.82	-0.941427	0.157878	-6.28685	3.23967e-10	2.91853e-09	-1.01122	0.160846
DBT	397.897	-0.975719	0.164415	-6.28622	3.25294e-10	2.92866e-09	-1.05258	0.167442
TCEAL1	235.367	-1.02389	0.173755	-6.28551	3.26771e-10	2.94013e-09	-1.11123	0.176791
SLC9B2	154.77	-0.922653	0.154405	-6.28474	3.28396e-10	2.95291e-09	-0.988777	0.15733
SPOUT1	1153.9	0.656628	0.106894	6.28434	3.29248e-10	2.95873e-09	0.681848	0.1085
ADAM9	554.621	-1.13009	0.195096	-6.28318	3.31723e-10	2.97911e-09	-1.2426	0.197766
MCMBP	1744.47	-0.943979	0.158495	-6.28205	3.34146e-10	2.999e-09	-1.0144	0.161477
CCDC71L	213.105	-1.17777	0.205046	-6.28159	3.35138e-10	3.00604e-09	-1.30238	0.207333
FEN1	3582.48	0.505255	0.0815237	6.27723	3.44659e-10	3.08952e-09	0.516952	0.0823535
PTX3	458.712	3.21287	0.616609	6.27683	3.4554e-10	3.0955e-09	3.47107	0.552997
TCP1	758.133	-0.72511	0.118888	-6.27661	3.46034e-10	3.098e-09	-0.758808	0.120895
CAT	2057.82	-0.525153	0.0848476	-6.27591	3.47602e-10	3.11011e-09	-0.538273	0.0857681
SDAD1	742.146	-1.07373	0.18401	-6.27357	3.52852e-10	3.15513e-09	-1.17295	0.186967
PAIP2B	382.283	-0.715112	0.117212	-6.27311	3.53903e-10	3.16257e-09	-0.747528	0.119164
LOC117019317	480.664	0.865823	0.144215	6.27121	3.58263e-10	3.19955e-09	0.921605	0.146958
AFF1	134.141	-1.81968	0.361876	-6.27003	3.60974e-10	3.22177e-09	-2.09128	0.333536
DDX39B	13287.4	0.599815	0.0975375	6.26562	3.71355e-10	3.31237e-09	0.619295	0.0988403
LOC117013379	1219.5	0.727426	0.119531	6.26484	3.732e-10	3.32678e-09	0.761573	0.121563
USP19	3126.96	0.570275	0.0925701	6.26428	3.74549e-10	3.33674e-09	0.587075	0.0937178
LOC117013530	764.421	0.52981	0.0857893	6.2641	3.74973e-10	3.33847e-09	0.54333	0.0867371
NCOA2	335.326	-0.944099	0.159051	-6.26316	3.77244e-10	3.35661e-09	-1.01503	0.162064
UHMK1	1034.85	-0.700534	0.114887	-6.26211	3.79797e-10	3.37725e-09	-0.731196	0.116765
NTMT1	729.231	0.689054	0.112898	6.26177	3.80628e-10	3.38255e-09	0.718288	0.11471
MED13L	1092.22	-0.988055	0.167558	-6.2605	3.83737e-10	3.40809e-09	-1.06828	0.170638
SMARCC1	2270.16	-0.412358	0.0664235	-6.25979	3.85494e-10	3.42158e-09	-0.418789	0.0669014
SPECC1	566.709	-0.563757	0.0915462	-6.25947	3.86276e-10	3.42642e-09	-0.580023	0.0926632
PLS1	968.828	-0.688763	0.112919	-6.258	3.89941e-10	3.4568e-09	-0.717999	0.114733
BAG3	3391.73	0.433921	0.0699983	6.25671	3.93174e-10	3.48333e-09	0.441414	0.0705504
SIGMAR1	6913.5	0.599594	0.0976726	6.25496	3.97607e-10	3.52044e-09	0.619124	0.0989812
MOSPD1	238.623	-1.05971	0.181851	-6.25444	3.98946e-10	3.53013e-09	-1.15633	0.184881
TMEM209	481.139	-1.20771	0.212564	-6.25257	4.03756e-10	3.57051e-09	-1.34154	0.214559
ZBTB32	776.664	0.8369	0.139417	6.25096	4.07941e-10	3.60531e-09	0.888005	0.142059
PROCA1	1064.83	0.846689	0.141214	6.25069	4.0865e-10	3.60937e-09	0.899489	0.143902
NEURL4	1934.67	0.629013	0.102832	6.2463	4.20281e-10	3.70983e-09	0.651552	0.10431
PRKCD	816.892	0.58186	0.0948128	6.2458	4.21642e-10	3.71957e-09	0.599796	0.0960319
RREB1	225.588	-1.3685	0.248875	-6.24482	4.24284e-10	3.74059e-09	-1.54624	0.247603
USP28	386.329	-0.851543	0.142257	-6.24453	4.25063e-10	3.74517e-09	-0.90531	0.144976
DPH5	852.013	-0.691959	0.113754	-6.24342	4.28118e-10	3.76979e-09	-0.72174	0.1156
TNIP2	1059.63	0.722429	0.119108	6.24238	4.30975e-10	3.79032e-09	0.756168	0.121135
EXTL3	355.941	-1.38537	0.252951	-6.24246	4.30751e-10	3.79032e-09	-1.56783	0.251157
INSIG1	1385.66	-0.778442	0.129064	-6.24163	4.33033e-10	3.80379e-09	-0.820233	0.131413
TIMM17B	1100.97	0.74295	0.122743	6.24168	4.32903e-10	3.80379e-09	0.779526	0.12489
ZNF239	453.268	0.690035	0.113456	6.24147	4.33474e-10	3.80534e-09	0.719596	0.115293
TOR1B	469.879	-0.942122	0.159305	-6.24102	4.34735e-10	3.8141e-09	-1.01323	0.162349
MIER3	124.109	-1.36888	0.249197	-6.24032	4.36687e-10	3.8269e-09	-1.54704	0.24791
TMBIM6	17488.9	0.450262	0.0728847	6.2403	4.36724e-10	3.8269e-09	0.458672	0.0735016
TRAM1	1191.42	-0.779667	0.129349	-6.23871	4.41192e-10	3.86137e-09	-0.82169	0.131708
CLCN3	670.822	-0.903169	0.151997	-6.23876	4.41062e-10	3.86137e-09	-0.966586	0.154932
EML4	1646.57	-0.692016	0.113876	-6.23759	4.44363e-10	3.88676e-09	-0.721863	0.115728
POLR3B	735.428	-0.805859	0.134149	-6.23515	4.51344e-10	3.94543e-09	-0.852066	0.136655
UPK3B	296.514	-0.879731	0.147721	-6.23474	4.52523e-10	3.95335e-09	-0.938799	0.150575
CDCA7	2042	-0.676882	0.111301	-6.23443	4.5342e-10	3.95879e-09	-0.704906	0.113067
LOC117025720	335.355	0.737394	0.121916	6.23422	4.54033e-10	3.96174e-09	0.773284	0.124039
LOC117034137	219.162	-1.5634	0.297341	-6.23398	4.54733e-10	3.96546e-09	-1.79205	0.287465
TOR4A	1369.93	0.835752	0.139629	6.23361	4.55801e-10	3.97238e-09	0.886977	0.142289
FYTTD1	95.8422	-1.32777	0.24017	-6.23066	4.64472e-10	4.0455e-09	-1.49536	0.24
GPR68	1422.18	0.508006	0.0826212	6.22978	4.67086e-10	4.06581e-09	0.520082	0.0834832
MBTPS2	603.098	-0.884547	0.148753	-6.22962	4.67566e-10	4.06754e-09	-0.944624	0.151634
MEX3D	2341.5	-0.551438	0.0899359	-6.22849	4.70966e-10	4.09466e-09	-0.566838	0.0910074
CTNNA1	10451.6	-0.476989	0.0774651	-6.22837	4.71317e-10	4.09524e-09	-0.487011	0.0781924
ORC6	1070.56	0.572078	0.093459	6.22638	4.7733e-10	4.14499e-09	0.589253	0.0946382
LOC117018465	8.08787	6.2462	1.0968	6.22601	4.7847e-10	4.15239e-09	6.96228	1.11826
SDHAF2	1391.31	0.471382	0.0765663	6.22568	4.79485e-10	4.15621e-09	0.481067	0.0772714
VAMP5	877.87	0.814949	0.13602	6.22574	4.79283e-10	4.15621e-09	0.862802	0.138586
FBLIM1	791.471	-0.554514	0.090502	-6.22536	4.8045e-10	4.16207e-09	-0.570185	0.0915907
TRADD	864.78	0.652045	0.107228	6.22177	4.91588e-10	4.25601e-09	0.67729	0.108858
RPL3	4994.59	0.673264	0.110916	6.22142	4.92673e-10	4.26285e-09	0.70098	0.112672
PPME1	3429.83	0.503824	0.0820443	6.22073	4.94841e-10	4.27904e-09	0.515644	0.0828911
TRIP12	1094.86	-1.77113	0.353338	-6.2196	4.98424e-10	4.30616e-09	-2.04153	0.328241
SESTD1	365.399	-1.10399	0.192057	-6.21952	4.98694e-10	4.30616e-09	-1.21268	0.194981
TMEM135	355.027	-0.974131	0.166097	-6.21946	4.98871e-10	4.30616e-09	-1.05255	0.169235
ITGAL	52.9858	2.47904	0.51718	6.21895	5.00501e-10	4.31764e-09	2.77116	0.4456
SPP1	702.74	0.698022	0.115299	6.21844	5.02124e-10	4.32906e-09	0.728829	0.117205
RIMS1	242.274	-0.884336	0.149063	-6.21635	5.08849e-10	4.38442e-09	-0.944662	0.151964
NOL10	710.176	-0.772884	0.128651	-6.21531	5.1222e-10	4.41083e-09	-0.814213	0.131001
IRF2	709.476	0.59451	0.0974725	6.21404	5.16385e-10	4.44405e-09	0.613824	0.0987802
TPRN	1815.3	0.817128	0.1367	6.21381	5.17159e-10	4.44806e-09	0.865548	0.139294
PELI1	624.251	-0.970492	0.165597	-6.2126	5.21156e-10	4.47977e-09	-1.04833	0.168742
TNFRSF6B	128.293	1.17228	0.206684	6.21098	5.26543e-10	4.52338e-09	1.29886	0.209123
PIK3R3	648.497	-0.581374	0.0952956	-6.21006	5.29629e-10	4.54719e-09	-0.599484	0.0965342
GK5	87.4849	-1.51179	0.285949	-6.20671	5.41057e-10	4.64254e-09	-1.73037	0.27879
OGFOD1	468.048	-0.686098	0.113454	-6.20581	5.44175e-10	4.66653e-09	-0.715534	0.115301
YPEL1	275.718	-0.664481	0.109696	-6.2049	5.47312e-10	4.69064e-09	-0.69131	0.111414
ARHGAP17	1700.26	0.539497	0.0883141	6.20177	5.58308e-10	4.77921e-09	0.554064	0.0893396
RCSD1	243.036	-0.807126	0.135159	-6.2018	5.58201e-10	4.77921e-09	-0.854092	0.137717
LOC117033561	183.13	-1.01922	0.175518	-6.2016	5.58936e-10	4.78175e-09	-1.10824	0.178703
KLHL9	356.629	-1.0982	0.19156	-6.20029	5.63583e-10	4.81865e-09	-1.20624	0.194545
KLHL24	52.9179	-1.34244	0.245306	-6.19592	5.79441e-10	4.95131e-09	-1.51644	0.244748
ZNF582	76.8158	-1.16917	0.20663	-6.19582	5.79828e-10	4.95168e-09	-1.29569	0.209122
DHX33	144.09	-1.23504	0.220991	-6.19449	5.84746e-10	4.98778e-09	-1.37937	0.222676
RNFT2	557.855	-0.597434	0.0982921	-6.19457	5.84438e-10	4.98778e-09	-0.617159	0.0996291
MAPK12	3138.91	0.714775	0.118757	6.1931	5.89938e-10	5.0291e-09	0.748062	0.12079
ZCCHC10	160.241	-1.28845	0.233019	-6.19298	5.90354e-10	5.02968e-09	-1.44761	0.23375
LOC117037242	2148.5	0.611066	0.100675	6.19212	5.93601e-10	5.05436e-09	0.63216	0.102091
POLR2F	2972.56	0.81821	0.13745	6.19079	5.98643e-10	5.09428e-09	0.867213	0.140081
LRRC58	287.162	-2.0994	0.440898	-6.19055	5.99556e-10	5.09905e-09	-2.40058	0.387782
POGLUT1	205.502	-1.20279	0.214158	-6.18901	6.0544e-10	5.14606e-09	-1.33864	0.216292
BUD23	2859.31	0.617472	0.101839	6.18861	6.06989e-10	5.15619e-09	0.639247	0.103294
MED28	116.155	-1.1447	0.20177	-6.18715	6.1262e-10	5.20097e-09	-1.26519	0.204487
SLC1A2	31.5753	1.78739	0.3606	6.18636	6.15685e-10	5.22391e-09	2.06388	0.333617
TMEM260	296.86	-0.896938	0.152245	-6.18618	6.16402e-10	5.22693e-09	-0.960359	0.155243
KLHDC10	512.334	-0.605715	0.0999291	-6.18175	6.33962e-10	5.37268e-09	-0.626345	0.101322
UBE4A	712.49	-1.00714	0.173804	-6.18026	6.39968e-10	5.4204e-09	-1.0941	0.177031
EEIG2	414.358	-1.09729	0.192107	-6.18014	6.40458e-10	5.42137e-09	-1.20593	0.195131
RASSF8	602	-0.848142	0.143255	-6.1797	6.42245e-10	5.43331e-09	-0.902565	0.146053
RAVER1	5012.15	0.526885	0.086517	6.17858	6.46815e-10	5.46877e-09	0.540574	0.0874917
MED7	940.817	0.526637	0.0864773	6.17841	6.4749e-10	5.47127e-09	0.540308	0.087451
PLA2G12A	453.655	-0.612286	0.101142	-6.17706	6.53048e-10	5.51501e-09	-0.633613	0.102575
ZNF276	647.173	0.760824	0.127393	6.17407	6.65536e-10	5.61719e-09	0.80092	0.129723
PGS1	1022.45	0.487633	0.0799862	6.17152	6.76384e-10	5.70541e-09	0.49854	0.0807808
NSUN5	758.863	0.652503	0.108235	6.17092	6.78946e-10	5.72367e-09	0.678249	0.10991
RAD50	731.64	-0.727078	0.121427	-6.16978	6.83854e-10	5.76169e-09	-0.762331	0.123559
AHSA1	5665.45	0.553662	0.0912111	6.16901	6.87191e-10	5.78643e-09	0.569564	0.0923267
WIPF1	1268.02	-0.743578	0.124401	-6.16886	6.87821e-10	5.78836e-09	-0.781194	0.126635
BMP2K	474.445	-0.938017	0.160628	-6.16779	6.92532e-10	5.82461e-09	-1.0102	0.163786
PLOD2	5450.73	-0.915989	0.156443	-6.16574	7.01564e-10	5.89714e-09	-0.983688	0.159541
RMND5A	858.536	-0.570431	0.0941448	-6.16474	7.05996e-10	5.93094e-09	-0.587822	0.0953522
RC3H2	1719.11	-0.831467	0.140651	-6.15995	7.27693e-10	6.10966e-09	-0.883311	0.143396
MRPS23	1291.57	-0.600896	0.0994685	-6.1597	7.28822e-10	6.11558e-09	-0.621201	0.100849
PTK2	1129.5	-0.543777	0.0896771	-6.15896	7.32243e-10	6.13715e-09	-0.558906	0.0907469
TIMM44	2853.02	0.698501	0.11656	6.159	7.32068e-10	6.13715e-09	0.730017	0.118529
DUSP8	691.923	0.547961	0.090411	6.15765	7.38336e-10	6.18464e-09	0.563444	0.0915032
BOC	397.065	0.687899	0.114738	6.15617	7.45246e-10	6.23528e-09	0.718079	0.116644
TMED10	8088.49	-0.632706	0.105047	-6.15624	7.44944e-10	6.23528e-09	-0.656355	0.106616
BECN1	657.798	-0.637598	0.105904	-6.15603	7.45906e-10	6.23719e-09	-0.661788	0.107502
RRP9	585.81	0.796283	0.134267	6.15549	7.48469e-10	6.255e-09	0.84224	0.136828
OTULINL	167.261	-1.05577	0.184491	-6.15399	7.55565e-10	6.31065e-09	-1.15516	0.187708
GATAD2B	560.393	-1.05235	0.183853	-6.15224	7.63956e-10	6.37705e-09	-1.15097	0.187082
ZXDB	274.917	-1.0335	0.180042	-6.15148	7.67618e-10	6.40391e-09	-1.12759	0.183305
RNF126	3355.29	0.587461	0.0973342	6.14856	7.81909e-10	6.51937e-09	0.606532	0.0986462
ULK2	844.233	-0.652291	0.10866	-6.14592	7.95017e-10	6.62484e-09	-0.678237	0.110356
MIB1	410.145	-1.07262	0.188311	-6.14395	8.04957e-10	6.70379e-09	-1.17656	0.191499
EIF6	3824.56	0.674713	0.112653	6.14355	8.06983e-10	6.7168e-09	0.703369	0.114489
KPNA3	1296.64	-0.885371	0.151215	-6.14331	8.08201e-10	6.72306e-09	-0.947527	0.154237
PLEKHA2	349.238	-1.93026	0.403156	-6.14307	8.0942e-10	6.72933e-09	-2.22828	0.362731
AXIN1	1769.84	0.622206	0.103456	6.14277	8.10946e-10	6.73813e-09	0.644829	0.104974
ATP2A1	153.321	1.1785	0.21082	6.14258	8.11937e-10	6.74248e-09	1.3102	0.213298
SCYL2	789.991	-0.959382	0.165624	-6.1399	8.25736e-10	6.85313e-09	-1.03691	0.16888
HSPA13	788.256	-0.958795	0.165518	-6.13962	8.27189e-10	6.86125e-09	-1.0362	0.168773
SPTLC1	1522.97	-0.797705	0.13493	-6.13851	8.32999e-10	6.90548e-09	-0.844178	0.137522
PPM1D	262.2	-1.04325	0.182503	-6.13751	8.38246e-10	6.94499e-09	-1.14021	0.185777
GGA3	1359.35	0.551202	0.0912885	6.1365	8.43592e-10	6.98527e-09	0.567071	0.0924096
CUL4A	1673.7	-0.863375	0.147246	-6.13578	8.47446e-10	7.01316e-09	-0.921494	0.150184
MOGS	3278.5	0.518013	0.0856308	6.13542	8.49345e-10	7.02485e-09	0.531223	0.086583
DMRTA2	44.8093	1.5501	0.300796	6.13254	8.64849e-10	7.14899e-09	1.78512	0.291089
SSPN	45.2905	-2.09846	0.447644	-6.1299	8.79364e-10	7.26481e-09	-2.40743	0.392736
THAP7	622.064	0.750444	0.126496	6.12963	8.80839e-10	7.27284e-09	0.789607	0.128818
PER3	105.983	-0.964691	0.167017	-6.12858	8.86693e-10	7.31699e-09	-1.04371	0.170303
EHBP1L1	3771.44	0.649694	0.108528	6.12841	8.87611e-10	7.32038e-09	0.675498	0.110224
POLE3	3396.43	-0.724585	0.12189	-6.12651	8.98275e-10	7.4041e-09	-0.76003	0.124056
DDIT4	628.106	0.700735	0.117658	6.12433	9.10673e-10	7.50201e-09	0.732936	0.119676
PLEKHO2	3417.97	0.394349	0.0649092	6.12362	9.14728e-10	7.53113e-09	0.400238	0.0653597
PPP3CB	1063.48	-0.740882	0.124923	-6.12231	9.22271e-10	7.5889e-09	-0.778729	0.127195
BMP5	162.902	-0.737507	0.124347	-6.12071	9.31602e-10	7.66131e-09	-0.774881	0.1266
MEN1	1830.67	0.549115	0.0911865	6.11983	9.36729e-10	7.69909e-09	0.564897	0.092306
ATP6V0A2	384.796	-0.962904	0.166947	-6.1194	9.39293e-10	7.71577e-09	-1.0418	0.170246
ATOX1	830.16	0.831542	0.141703	6.11854	9.44391e-10	7.75324e-09	0.884185	0.144509
RAI14	1092.39	-1.01043	0.176509	-6.1175	9.50559e-10	7.79945e-09	-1.10025	0.179853
TMEM184C	899.352	-0.714694	0.120321	-6.11654	9.56272e-10	7.84187e-09	-0.748881	0.122435
SRF	2609.09	-0.508757	0.0843519	-6.11441	9.69153e-10	7.93848e-09	-0.521369	0.085269
LRFN3	891.76	0.637016	0.106555	6.11448	9.68742e-10	7.93848e-09	0.661494	0.108185
STRN	710.378	-0.708827	0.119325	-6.11374	9.73221e-10	7.96728e-09	-0.742242	0.121406
MRPL12	3792.46	0.878096	0.15064	6.11344	9.75045e-10	7.97769e-09	0.939518	0.153681
AGFG1	1104.7	-0.715388	0.120535	-6.11225	9.82336e-10	8.0328e-09	-0.749723	0.122659
ASL	2466.78	0.722578	0.121859	6.11092	9.90565e-10	8.0955e-09	0.757936	0.12403
POLD4	579.357	0.853929	0.146134	6.11009	9.9574e-10	8.13319e-09	0.910822	0.149068
TICAM2	939.296	-0.587358	0.097955	-6.10998	9.96456e-10	8.13443e-09	-0.606676	0.0992926
FBXL19	1062.27	0.663557	0.111335	6.10941	1.00001e-09	8.15886e-09	0.691184	0.113134
RNH1	10055.8	0.800139	0.136085	6.10904	1.00229e-09	8.17284e-09	0.847518	0.138732
CTRL	78.6661	1.17248	0.210941	6.10821	1.00754e-09	8.21099e-09	1.30431	0.213534
RILPL2	1010.7	0.743171	0.125651	6.10805	1.00857e-09	8.21453e-09	0.78155	0.127954
RBM10	4948.04	0.720579	0.121561	6.10796	1.00911e-09	8.21453e-09	0.755693	0.123723
TEX52	69.8762	-1.11578	0.198713	-6.10774	1.01051e-09	8.22129e-09	-1.23234	0.201767
LUC7L2	1886.44	-0.582169	0.0971015	-6.10709	1.01466e-09	8.25043e-09	-0.601007	0.0984114
PXK	1062.26	0.538	0.0894879	6.10589	1.0223e-09	8.30786e-09	0.552928	0.0905565
RASSF7	870.076	0.75597	0.12804	6.10546	1.02503e-09	8.32452e-09	0.796315	0.130427
LIN9	457.262	-0.949577	0.164743	-6.10539	1.0255e-09	8.32452e-09	-1.02596	0.168041
BNC2	355.02	-0.794111	0.13515	-6.10144	1.05115e-09	8.52786e-09	-0.840611	0.137772
TTLL5	839.857	-0.523957	0.0871451	-6.10118	1.05287e-09	8.53709e-09	-0.537782	0.088144
APPL2	1366.49	-0.390092	0.0644503	-6.09993	1.06117e-09	8.59951e-09	-0.395839	0.0648924
SUSD1	362.516	-1.15703	0.207922	-6.09964	1.06306e-09	8.60999e-09	-1.28507	0.210679
WDR45B	1852.3	-0.607555	0.101655	-6.09951	1.06391e-09	8.6121e-09	-0.628971	0.103118
LNX2	278.195	-1.33328	0.248159	-6.09921	1.06592e-09	8.62349e-09	-1.51155	0.247827
ATP6V1C1	974.752	-0.698066	0.117747	-6.09653	1.08393e-09	8.76426e-09	-0.730229	0.119778
GAN	78.3565	-1.28494	0.236916	-6.09581	1.08888e-09	8.79937e-09	-1.44941	0.237771
SNRK	175.047	-1.05431	0.186358	-6.09244	1.11205e-09	8.98157e-09	-1.15571	0.189696
RABEP2	739.472	0.774496	0.131742	6.09224	1.11342e-09	8.98264e-09	0.817942	0.13426
FAM193B	1542.02	0.763603	0.129737	6.09226	1.11327e-09	8.98264e-09	0.805324	0.132188
ABHD5	759.989	-0.519193	0.0864647	-6.0918	1.11651e-09	9.00251e-09	-0.532693	0.0874443
SLAIN2	811.273	-0.819862	0.140209	-6.09087	1.12295e-09	9.04943e-09	-0.87096	0.142994
ASB6	1442.13	0.490951	0.0816521	6.08995	1.12948e-09	9.09698e-09	0.502393	0.0824955
CTSZ	5359.56	0.511233	0.0851345	6.08929	1.13413e-09	9.12928e-09	0.524139	0.0860756
CLINT1	1398.44	-0.810288	0.138479	-6.08836	1.14073e-09	9.17731e-09	-0.859762	0.141214
HACE1	1509.86	-0.792863	0.135241	-6.08801	1.14323e-09	9.19232e-09	-0.839382	0.137875
MPHOSPH10	2239.13	0.617524	0.103608	6.08788	1.14415e-09	9.19458e-09	0.64008	0.10514
ASH2L	1016.13	-0.616186	0.103393	-6.08673	1.15239e-09	9.25569e-09	-0.638608	0.104918
ABCF2	5339.35	0.590799	0.0989479	6.08654	1.15379e-09	9.26175e-09	0.610613	0.100322
SNX27	1415.64	-0.568555	0.0951205	-6.08359	1.17522e-09	9.42852e-09	-0.586267	0.0963685
ZNF446	983.64	0.474517	0.0789349	6.08336	1.17691e-09	9.43687e-09	0.48488	0.079706
MPHOSPH8	522.794	-0.872259	0.150348	-6.08311	1.17873e-09	9.44617e-09	-0.933232	0.153414
POC1B	166.761	-0.818829	0.140231	-6.08229	1.1848e-09	9.4896e-09	-0.869906	0.143023
GMNN	1180.59	0.468538	0.0779349	6.08187	1.1879e-09	9.50913e-09	0.478523	0.0786803
CDKN1B	1172.39	-0.727004	0.123296	-6.08126	1.19244e-09	9.54016e-09	-0.763375	0.125529
TMEM254	466.521	-0.877187	0.151356	-6.08088	1.19522e-09	9.55713e-09	-0.939175	0.154447
DYNC1I2	3289.51	-0.48562	0.08088	-6.07977	1.20358e-09	9.61867e-09	-0.496735	0.081703
SPNS1	2412.89	0.661689	0.111582	6.07935	1.2067e-09	9.63826e-09	0.689383	0.113397
NARF	1317.07	0.620818	0.104371	6.07762	1.21983e-09	9.7377e-09	0.643811	0.105932
POLA1	2250.16	-0.767715	0.130851	-6.07677	1.22624e-09	9.78352e-09	-0.81032	0.133347
UEVLD	198.594	-0.995418	0.174837	-6.07606	1.23169e-09	9.82158e-09	-1.0831	0.178258
LOC117021909	116.189	0.945518	0.164847	6.07564	1.23491e-09	9.84183e-09	1.02187	0.168191
TLK1	1094.7	-0.808864	0.138534	-6.07535	1.23715e-09	9.85425e-09	-0.858327	0.14128
PJA2	768.377	-0.936515	0.163171	-6.07215	1.26209e-09	1.00473e-08	-1.011	0.166497
C22H6orf62	2772.15	-0.862016	0.148711	-6.07109	1.27044e-09	1.01082e-08	-0.921276	0.151748
OMA1	332.264	-0.717708	0.12183	-6.07086	1.27231e-09	1.01153e-08	-0.752882	0.124016
HSPBP1	3040.21	0.729223	0.123927	6.0708	1.27273e-09	1.01153e-08	0.766053	0.126186
ARRB1	1117.04	0.436329	0.0725945	6.07071	1.27343e-09	1.01153e-08	0.444436	0.0732098
IRF2BPL	1273.14	-0.798674	0.136753	-6.07026	1.27703e-09	1.01383e-08	-0.846477	0.139447
TSPAN18	306.861	-0.865178	0.149356	-6.06966	1.28178e-09	1.01704e-08	-0.925079	0.15241
MDFIC	202.19	-1.17132	0.212344	-6.06897	1.28732e-09	1.02088e-08	-1.30491	0.215013
PGM2	2189.58	-0.85634	0.147719	-6.06759	1.29844e-09	1.02913e-08	-0.91459	0.150734
LPIN1	283.249	-0.765998	0.130754	-6.06725	1.30121e-09	1.03076e-08	-0.808478	0.133253
ITGA4	1452.34	-0.815874	0.140061	-6.06692	1.30387e-09	1.0323e-08	-0.866716	0.142859
KCNH5	135.649	-1.20934	0.220957	-6.06637	1.30836e-09	1.03529e-08	-1.35383	0.22317
SH2B1	2484.46	0.634896	0.107067	6.06624	1.3094e-09	1.03555e-08	0.659551	0.108725
GNG12	1594.12	-0.510713	0.0853837	-6.06583	1.31271e-09	1.0376e-08	-0.523685	0.0863335
AP5Z1	868.99	0.77202	0.131931	6.06457	1.32309e-09	1.04522e-08	0.815505	0.13447
CBL	156.471	-2.23224	0.48748	-6.06437	1.3247e-09	1.04593e-08	-2.5516	0.420753
EIF4G2	24900.4	-0.766116	0.130888	-6.06241	1.34093e-09	1.05816e-08	-0.808689	0.133394
SUV39H2	526.256	-0.82464	0.141867	-6.0609	1.35361e-09	1.06759e-08	-0.877158	0.144724
LOC117027347	2238.07	-0.724408	0.123276	-6.06034	1.35834e-09	1.07014e-08	-0.760676	0.125517
LOC117020555	184.019	-0.746564	0.12733	-6.06042	1.35763e-09	1.07014e-08	-0.786121	0.129714
STX2	670.016	-0.96604	0.169428	-6.06001	1.3611e-09	1.07174e-08	-1.04745	0.172845
LOC117013824	102.504	1.10418	0.198109	6.05939	1.36637e-09	1.0753e-08	1.21988	0.20132
SGCD	306.271	-0.671003	0.113653	-6.05858	1.37324e-09	1.08012e-08	-0.700062	0.115549
PTPN23	2776.51	0.775119	0.132689	6.05676	1.38887e-09	1.09181e-08	0.819229	0.135259
TROAP	5122.92	0.437785	0.0730275	6.05561	1.39887e-09	1.09908e-08	0.446016	0.0736533
IDI1	1366.6	-0.637069	0.107666	-6.05477	1.40617e-09	1.10422e-08	-0.662073	0.109347
ZDHHC2	113.29	-0.993267	0.175131	-6.05392	1.41364e-09	1.10948e-08	-1.08119	0.178594
FNDC3B	2295.52	-0.898851	0.156333	-6.05315	1.42044e-09	1.11421e-08	-0.965868	0.159565
SFXN1	426.931	-1.00657	0.177899	-6.05245	1.42663e-09	1.11846e-08	-1.09773	0.181369
EIF4EBP1	3725.71	0.694914	0.118136	6.05	1.44849e-09	1.13498e-08	0.727189	0.120197
RTEL1	2176.87	0.744334	0.127172	6.0492	1.45568e-09	1.13999e-08	0.783713	0.129556
EGFL8	200.478	0.799444	0.137426	6.04866	1.46051e-09	1.14316e-08	0.847759	0.140156
MRTFB	199.383	-1.14719	0.207922	-6.04755	1.47064e-09	1.15046e-08	-1.27516	0.210856
LRWD1	992.209	0.626144	0.105884	6.04613	1.48365e-09	1.16001e-08	0.649984	0.107504
LOC117021418	245.91	0.925442	0.161783	6.04551	1.48942e-09	1.1639e-08	0.99827	0.165126
ARMC6	1499.93	0.659682	0.111902	6.04435	1.50015e-09	1.17164e-08	0.687474	0.113738
LOC117013499	429.651	0.913843	0.159562	6.04319	1.51094e-09	1.17943e-08	0.984252	0.16287
AEBP1	1871.37	0.697203	0.118699	6.04286	1.51402e-09	1.1806e-08	0.729871	0.120782
TEPSIN	929.579	0.717612	0.122414	6.04286	1.51407e-09	1.1806e-08	0.753129	0.124631
MTMR10	651.141	-0.598653	0.101094	-6.04188	1.52324e-09	1.18711e-08	-0.619578	0.102547
GDPD1	67.3669	-1.44647	0.279716	-6.04128	1.52899e-09	1.19095e-08	-1.66228	0.275154
LOC117029595	3058.91	0.638456	0.108168	6.04115	1.5302e-09	1.19125e-08	0.663741	0.10987
SBNO1	483.903	-1.01123	0.179262	-6.04047	1.53664e-09	1.19562e-08	-1.10393	0.182756
WDR46	3422.46	0.639822	0.10846	6.03855	1.55507e-09	1.2093e-08	0.665289	0.110174
NBL1	963.813	0.636751	0.107958	6.03611	1.57874e-09	1.22705e-08	0.661884	0.109654
C15H19orf12	391.682	0.622729	0.105526	6.03256	1.61379e-09	1.25362e-08	0.646302	0.107136
YWHAQ	10042.1	-0.517586	0.0871068	-6.02944	1.64529e-09	1.2774e-08	-0.531253	0.0881099
PRKD3	1916.21	-0.704513	0.120322	-6.02888	1.65095e-09	1.28111e-08	-0.738354	0.122469
MAP7D2	44.0385	-1.729	0.358477	-6.02878	1.65197e-09	1.28121e-08	-2.01432	0.334118
PROSER3	507.089	-0.569221	0.0961393	-6.02849	1.65494e-09	1.28283e-08	-0.58734	0.0974273
ELP1	403.652	-1.18734	0.21773	-6.0274	1.66617e-09	1.29084e-08	-1.32775	0.220286
EID1	2682.18	-0.750396	0.128807	-6.02651	1.67533e-09	1.29724e-08	-0.791037	0.13126
MRPS22	1345.27	0.564468	0.0953399	6.02635	1.677e-09	1.29783e-08	0.582156	0.0966017
DHX30	4101.25	0.576107	0.0974206	6.02428	1.69862e-09	1.31386e-08	0.594908	0.0987518
RFK	769.779	-0.604642	0.102482	-6.02321	1.70995e-09	1.32191e-08	-0.626331	0.103986
SLC7A6	626.233	-0.980513	0.173553	-6.02296	1.71252e-09	1.32319e-08	-1.06646	0.177066
ARHGEF1	3738.16	0.610332	0.103513	6.02203	1.72238e-09	1.32939e-08	0.632636	0.105054
ITPR1	222.853	-1.02806	0.183391	-6.02205	1.72218e-09	1.32939e-08	-1.1256	0.186913
TRIM68	267.729	-0.665251	0.113355	-6.02139	1.72921e-09	1.33395e-08	-0.693969	0.115251
CSKMT	587.244	0.751499	0.129132	6.02125	1.7307e-09	1.33438e-08	0.792391	0.131599
MSMO1	3538.13	-0.707318	0.121003	-6.02095	1.73399e-09	1.33621e-08	-0.741651	0.123178
UBE2E3	2398.58	-0.708094	0.121193	-6.01871	1.75813e-09	1.35409e-08	-0.742563	0.123376
LOC117034810	301.11	-0.869977	0.151714	-6.01756	1.77068e-09	1.36302e-08	-0.932005	0.154881
AGPAT4	475.623	0.808151	0.139858	6.01707	1.77603e-09	1.36642e-08	0.85856	0.142687
PFKFB2	94.5676	-1.22292	0.226327	-6.01694	1.77744e-09	1.36677e-08	-1.37432	0.228408
FNBP1L	748.275	-0.88642	0.154963	-6.01611	1.78663e-09	1.37311e-08	-0.951805	0.15821
OARD1	454.092	-0.565806	0.0957839	-6.01367	1.81375e-09	1.39321e-08	-0.583698	0.0970619
CHM	381.189	-0.820267	0.14226	-6.01323	1.81862e-09	1.39621e-08	-0.872923	0.145167
WDR81	849.973	0.610363	0.103698	6.01204	1.83205e-09	1.40577e-08	0.63275	0.105247
MYRF	143.576	-0.955302	0.168821	-6.01102	1.84364e-09	1.41392e-08	-1.03578	0.172313
FBXL4	120.162	-1.04205	0.186732	-6.01062	1.84813e-09	1.41613e-08	-1.14358	0.19026
NEK1	290.053	-0.792027	0.136969	-6.01059	1.84849e-09	1.41613e-08	-0.839741	0.13971
VPS35	2814.88	-0.704752	0.120772	-6.00981	1.85745e-09	1.42224e-08	-0.738862	0.122943
BDKRB2	519.438	0.555464	0.0940411	6.00902	1.86652e-09	1.42843e-08	0.572434	0.0952625
PDP1	304.708	-1.07915	0.194711	-6.0082	1.87589e-09	1.43408e-08	-1.19047	0.19814
APOE	44.3431	1.2928	0.243217	6.00829	1.8749e-09	1.43408e-08	1.46566	0.243939
DMAP1	1377.7	0.771996	0.133304	6.00636	1.89737e-09	1.44973e-08	0.816412	0.135925
SLC40A1	110.914	-1.06871	0.192566	-6.00578	1.90411e-09	1.45411e-08	-1.17736	0.196038
NCSTN	5077.67	0.334495	0.0560275	6.0051	1.91209e-09	1.45944e-08	0.338242	0.0563258
CORO1B	8781.17	0.591895	0.100558	6.00399	1.92524e-09	1.4687e-08	0.612404	0.101999
PKMYT1	2846.67	0.612028	0.104148	6.00355	1.93044e-09	1.47189e-08	0.634662	0.105714
GFPT1	1563.08	-0.424786	0.0714473	-6.00302	1.93686e-09	1.476e-08	-0.432446	0.0720381
DBNL	3214.09	0.716366	0.123107	6.0004	1.96833e-09	1.49919e-08	0.752253	0.125367
RASSF1	1702.78	0.598083	0.101728	5.99999	1.97331e-09	1.50219e-08	0.61926	0.10321
MKNK2	7143.28	0.446807	0.0752747	5.9998	1.97564e-09	1.50317e-08	0.455723	0.0759563
CRLF3	373.634	-0.872553	0.152734	-5.99904	1.98483e-09	1.50937e-08	-0.935534	0.155947
OGDH	6957.81	0.557682	0.0946092	5.99809	1.99646e-09	1.51742e-08	0.574919	0.0958503
MCM2	7953.68	-0.426413	0.0717977	-5.99718	2.00771e-09	1.52516e-08	-0.434176	0.0723966
ALDOA	39278.4	0.698278	0.119861	5.99692	2.01089e-09	1.52678e-08	0.731642	0.122003
SYMPK	4147.75	0.683593	0.117216	5.99506	2.03415e-09	1.54362e-08	0.714977	0.119261
VARS1	9205.09	0.617115	0.105214	5.99492	2.03583e-09	1.54409e-08	0.640379	0.10682
LOC117036657	101.83	1.05382	0.189877	5.9928	2.06253e-09	1.56352e-08	1.15912	0.193418
GPAM	439.776	-0.898473	0.158016	-5.99266	2.06438e-09	1.5641e-08	-0.96696	0.161357
TNFRSF14	221.98	0.859429	0.150357	5.99251	2.06625e-09	1.56469e-08	0.919945	0.153516
LY6G5B	153.478	0.831973	0.145099	5.99043	2.09287e-09	1.58186e-08	0.887249	0.148111
CAST	2220.72	-0.566881	0.0963573	-5.99056	2.09123e-09	1.58186e-08	-0.585021	0.0976572
RBBP9	107.861	-1.02432	0.183725	-5.99053	2.09152e-09	1.58186e-08	-1.12213	0.187317
UBE2L3	3308.64	0.571632	0.0972005	5.9904	2.0933e-09	1.58186e-08	0.590226	0.0985286
LOC117016873	1061.39	0.703268	0.120922	5.99008	2.09739e-09	1.58412e-08	0.737413	0.123106
ZFP57	228.201	0.824834	0.143823	5.98676	2.14063e-09	1.61593e-08	0.878854	0.1468
LOC117031250	2317.34	0.564626	0.09604	5.98567	2.15504e-09	1.62596e-08	0.582584	0.0973299
PPP2R5A	909.767	-0.660295	0.113171	-5.98558	2.15616e-09	1.62596e-08	-0.688756	0.115069
SLC4A3	1564.74	0.607911	0.10374	5.98546	2.15773e-09	1.6263e-08	0.630244	0.105296
ARG2	136.481	0.862929	0.151253	5.98483	2.16617e-09	1.63181e-08	0.924315	0.154443
MASP1	562.338	-0.668985	0.114782	-5.98398	2.17755e-09	1.63952e-08	-0.698571	0.11674
CASP7	759.206	0.507628	0.0860551	5.98342	2.18498e-09	1.64425e-08	0.520738	0.0870301
NAA16	244.158	-1.35818	0.260775	-5.98151	2.21077e-09	1.6628e-08	-1.55298	0.259629
SOCS5	546.401	-0.948939	0.168541	-5.97932	2.24073e-09	1.68445e-08	-1.02893	0.172082
FKBP15	1631.31	0.544429	0.0926119	5.97717	2.2704e-09	1.70587e-08	0.560601	0.0937903
HAVCR2	36.6396	2.33446	0.522484	5.97686	2.27474e-09	1.70825e-08	2.66549	0.445969
SUN2	2653.38	-0.556261	0.0947268	-5.97562	2.29222e-09	1.72048e-08	-0.573505	0.0959743
LIMCH1	690.916	-0.89212	0.157288	-5.97459	2.30664e-09	1.7304e-08	-0.959736	0.160636
ETS1	852.552	-1.04154	0.187951	-5.97427	2.31119e-09	1.73291e-08	-1.14441	0.191556
DLGAP5	2481.87	-0.736627	0.127458	-5.97363	2.32035e-09	1.73888e-08	-0.775911	0.129889
TUT1	1178.74	0.623998	0.106851	5.97324	2.32591e-09	1.74124e-08	0.64822	0.108521
FMO4	410.183	0.772408	0.134179	5.97325	2.32577e-09	1.74124e-08	0.81744	0.13685
LRR1	284.059	-1.11965	0.204933	-5.97302	2.32901e-09	1.74265e-08	-1.24371	0.208221
GNL2	3179.05	0.620777	0.106281	5.97274	2.33303e-09	1.74476e-08	0.644638	0.10793
ZNF653	442.599	0.797306	0.138959	5.971	2.35801e-09	1.76253e-08	0.846652	0.141794
UBA5	693.588	-0.805302	0.140489	-5.97089	2.35959e-09	1.7628e-08	-0.856072	0.143374
SSR4	3394.95	0.684524	0.117915	5.96964	2.37778e-09	1.77547e-08	0.716325	0.119995
IARS1	4221.18	-0.486796	0.0826329	-5.96852	2.39421e-09	1.78681e-08	-0.498431	0.0835101
NRAS	852.439	-0.631877	0.108436	-5.96455	2.45315e-09	1.82985e-08	-0.657087	0.110166
GFM1	1304.51	-0.432357	0.0732329	-5.96403	2.4609e-09	1.83469e-08	-0.440541	0.0738663
ZNF644	485.419	-1.01884	0.183574	-5.96243	2.48507e-09	1.8508e-08	-1.11634	0.18723
NDUFA9	2301.31	-0.780066	0.135892	-5.96247	2.48448e-09	1.8508e-08	-0.826574	0.138629
MAP3K6	1257.96	0.727321	0.125992	5.96185	2.49403e-09	1.85651e-08	0.765352	0.128375
SAPCD2	1506.6	0.778112	0.135542	5.96166	2.49688e-09	1.85767e-08	0.824301	0.138267
CPOX	372.48	-0.761189	0.1324	-5.95923	2.53423e-09	1.88449e-08	-0.804595	0.135016
WDR18	2076.63	0.687214	0.118642	5.95855	2.54482e-09	1.89139e-08	0.71951	0.120752
CENPT	2458.94	0.585157	0.100155	5.9584	2.54724e-09	1.89221e-08	0.605309	0.101589
CDYL	280.57	-0.868257	0.153076	-5.9572	2.56601e-09	1.90518e-08	-0.931367	0.156343
PDE6G	543.099	0.822534	0.14418	5.95639	2.57868e-09	1.9136e-08	0.876743	0.147194
SMAD1	322.467	-1.12447	0.206707	-5.9561	2.58335e-09	1.91608e-08	-1.25075	0.209995
VPS13A	377.614	-1.18609	0.220706	-5.95506	2.59978e-09	1.92728e-08	-1.33034	0.223397
SARM1	592.117	0.552612	0.0944324	5.95418	2.61373e-09	1.93663e-08	0.569652	0.0956726
TMEM14A	237.306	-0.76701	0.133693	-5.95121	2.66169e-09	1.97115e-08	-0.811508	0.13636
PGGHG	1031.8	0.651907	0.112333	5.95106	2.66413e-09	1.97195e-08	0.679667	0.114209
FCHO2	155.846	-1.62804	0.33639	-5.94959	2.68822e-09	1.98876e-08	-1.90164	0.319626
OTUD7B	198.463	-1.39968	0.273334	-5.94945	2.69053e-09	1.98945e-08	-1.60992	0.2706
POLR1C	1143.17	0.768415	0.13402	5.94871	2.70268e-09	1.99676e-08	0.813189	0.1367
GPX1	4681.52	0.696271	0.120522	5.94868	2.70319e-09	1.99676e-08	0.729944	0.122707
SETDB1	1135.94	0.58822	0.100908	5.94676	2.73508e-09	2.01929e-08	0.60877	0.10237
MON1A	956.08	0.737031	0.12817	5.94595	2.74866e-09	2.02828e-08	0.776781	0.13064
LIN37	676.156	0.876851	0.155131	5.94474	2.76891e-09	2.04218e-08	0.942032	0.158465
MAD1L1	1386.41	0.777751	0.135917	5.94366	2.78726e-09	2.05466e-08	0.824189	0.138667
ASAP2	1547.33	-0.927119	0.165303	-5.94169	2.82096e-09	2.07738e-08	-1.00328	0.168854
SLC25A13	448.812	-0.489082	0.083416	-5.94177	2.81965e-09	2.07738e-08	-0.500992	0.084317
GPR108	2198.79	0.570363	0.0978055	5.94148	2.82467e-09	2.07905e-08	0.58916	0.0991605
ANTXR2	112.02	-1.37413	0.267235	-5.94098	2.83325e-09	2.0843e-08	-1.57726	0.265488
SURF6	1983.35	0.789879	0.13834	5.93935	2.8616e-09	2.10409e-08	0.838497	0.141177
DENND6A	382.813	-0.940399	0.168114	-5.93828	2.88022e-09	2.1167e-08	-1.01969	0.171715
LOC117015284	282.382	0.648687	0.112014	5.93754	2.89322e-09	2.12518e-08	0.676182	0.113882
ORC2	1287.22	-0.816087	0.143434	-5.93742	2.89543e-09	2.12572e-08	-0.86948	0.146441
EFNB2	675.84	-1.17439	0.218851	-5.93671	2.90806e-09	2.13391e-08	-1.31626	0.221715
EIF3D	13535	0.645522	0.111462	5.93628	2.91558e-09	2.13834e-08	0.672638	0.11331
UBQLN2	575.796	-0.88837	0.157693	-5.93551	2.92938e-09	2.14737e-08	-0.956207	0.161099
ASB8	764.271	-0.646924	0.111739	-5.93521	2.93467e-09	2.15016e-08	-0.674224	0.113597
BMPR2	510.76	-1.0566	0.192672	-5.93446	2.94816e-09	2.15785e-08	-1.16513	0.196332
PTP4A2	7299.6	-0.427488	0.0727587	-5.93447	2.94803e-09	2.15785e-08	-0.435482	0.0733817
PRTFDC1	796.087	-0.919661	0.164092	-5.93205	2.99184e-09	2.18871e-08	-0.994426	0.167636
C15H19orf47	789.384	0.549643	0.0942757	5.93163	2.99938e-09	2.19311e-08	0.566549	0.0955131
GATM	198.092	-0.784214	0.137471	-5.93081	3.01451e-09	2.20306e-08	-0.831995	0.140284
CD59	2831.41	-0.530577	0.0909035	-5.93066	3.01724e-09	2.20394e-08	-0.545808	0.0920316
NUDC	7742.47	0.726253	0.126508	5.93033	3.02331e-09	2.20726e-08	0.764565	0.128925
DMPK	431.048	0.688028	0.119423	5.92887	3.0503e-09	2.22584e-08	0.720789	0.121573
TES	1702.87	-0.831399	0.146661	-5.92804	3.06566e-09	2.23592e-08	-0.88788	0.149776
RPS4X	4678.27	0.670918	0.116297	5.92733	3.07892e-09	2.24446e-08	0.701376	0.118329
ALG3	1373.99	0.69334	0.120443	5.92718	3.08184e-09	2.24545e-08	0.726865	0.122632
GALNT1	1452.02	-0.721744	0.125743	-5.92681	3.08879e-09	2.24938e-08	-0.75942	0.128133
OXNAD1	264.409	-0.977009	0.176056	-5.92654	3.0939e-09	2.25196e-08	-1.06539	0.179766
OSTF1	393.395	-0.702667	0.122203	-5.92589	3.10607e-09	2.25969e-08	-0.737537	0.12446
LSG1	1187.94	0.612207	0.105617	5.92539	3.11558e-09	2.26546e-08	0.635505	0.107251
TARBP2	2749.24	0.621118	0.107246	5.9247	3.12868e-09	2.27384e-08	0.645434	0.108939
HNRNPM	4910.35	-0.77546	0.135966	-5.92403	3.14152e-09	2.28202e-08	-0.821846	0.138731
ZBTB18	110.371	-1.1483	0.21348	-5.92327	3.15611e-09	2.29148e-08	-1.28321	0.216639
ATF1	957.976	-0.88803	0.158019	-5.92225	3.17569e-09	2.30453e-08	-0.956141	0.161449
SH3BGRL	304.039	-0.909175	0.162293	-5.92159	3.18842e-09	2.3126e-08	-0.981902	0.165817
SIL1	1758.93	0.669145	0.116098	5.92116	3.19671e-09	2.31745e-08	0.699436	0.118125
TGFB2	3459.44	-0.579356	0.0997704	-5.92103	3.1993e-09	2.31817e-08	-0.599186	0.101196
INTS11	3748.02	0.662519	0.11489	5.92062	3.20727e-09	2.32278e-08	0.691947	0.116871
NUCB1	6773.03	0.610921	0.105492	5.91962	3.22678e-09	2.33574e-08	0.634123	0.107122
SEPTIN8	3062.81	-0.424159	0.0724211	-5.91513	3.31618e-09	2.39925e-08	-0.432022	0.0730367
MIGA1	316.242	-1.20321	0.226593	-5.9144	3.33086e-09	2.40866e-08	-1.35512	0.229122
TOR1AIP1	1759.21	-0.650115	0.112742	-5.9142	3.33484e-09	2.41033e-08	-0.678024	0.114643
AGPAT5	625.694	-0.646908	0.112175	-5.91316	3.35608e-09	2.42447e-08	-0.674425	0.114055
[truncated: 12,442 more rows]

## Sheet: ATC_IC_vs_ATC_PBS_degs_DESeq2
gene	baseMean	log2FoldChange	lfcSE	stat	pvalue	padj	log2FoldChangeNotShrinked	lfcSENotShrinked
MX1	29328.9	3.26287	0.0782987	41.7125	0	0	3.26837	0.0783548
CFB	1993.59	4.07806	0.0938838	43.5031	0	0	4.08748	0.0939584
LOC117027258	6148.66	3.92587	0.0925315	42.4886	0	0	3.93477	0.0926077
OAS1	1450.66	3.96251	0.103412	38.3872	0	0	3.97371	0.103517
OAS2	3071.87	4.62006	0.100941	45.8558	0	0	4.6318	0.101008
LOC117017873	8615.75	3.02252	0.0746633	40.517	0	0	3.0272	0.0747143
TRANK1	1429.31	2.77006	0.0759181	36.5196	5.41e-292	1.12e-288	2.77453	0.0759737
LOC117026080	6578.04	2.72116	0.0803524	33.8988	6.95e-252	1.25e-248	2.7261	0.0804188
ZBP1	1524.13	4.46976	0.133556	33.5751	3.87e-247	6.21e-244	4.48997	0.133729
IFIT3	7033.06	2.5145	0.075725	33.2349	3.37e-242	4.87e-239	2.51858	0.0757811
LOC117013470	29486.2	3.57024	0.10828	33.0349	2.56e-239	3.36e-236	3.58158	0.108418
SLC15A3	2799.37	3.47185	0.105722	32.8986	2.3e-237	2.55e-234	3.48243	0.105853
OAS3	2470.09	2.68703	0.0817555	32.9002	2.18e-237	2.55e-234	2.69208	0.0818257
PARP12	1548.74	3.11806	0.0957739	32.6031	3.7e-233	3.82e-230	3.12598	0.0958797
USP18	2401.94	4.1928	0.129164	32.5554	1.76e-232	1.69e-229	4.21097	0.129348
IFI44L	5781.58	2.81044	0.0872727	32.2406	4.77e-228	4.31e-225	2.81643	0.0873568
IFI27	6221.39	5.0266	0.159866	31.599	3.81e-219	3.23e-216	5.05719	0.160043
LOC117031156	2620.38	3.22743	0.109715	29.4724	6.51e-191	5.22e-188	3.23815	0.109871
IFIH1	2415.86	2.72031	0.0940546	28.9618	2e-184	1.52e-181	2.72707	0.0941611
IRF9	4166.38	2.62361	0.0912118	28.8005	2.11e-182	1.53e-179	2.62977	0.0913097
DES	883.897	3.39503	0.118259	28.7726	4.73e-182	3.25e-179	3.40803	0.118447
LOC117027254	1137.89	2.56074	0.0891599	28.7557	7.69e-182	5.05e-179	2.56649	0.0892515
IRF7	1126.21	4.14585	0.145732	28.5532	2.56e-179	1.61e-176	4.16883	0.146002
LOC117027259	1089.67	2.85233	0.100104	28.5376	4.01e-179	2.41e-176	2.86033	0.10023
LGALS9	910.856	4.58267	0.16536	27.8525	1e-170	5.8e-168	4.6141	0.165662
UBA7	953.823	2.92991	0.105475	27.826	2.1e-170	1.17e-167	2.93901	0.105621
IDO1	3363.44	3.25133	0.11744	27.7454	1.98e-169	1.06e-166	3.26369	0.11763
LOC117027256	751.084	2.81725	0.102054	27.6497	2.81e-168	1.45e-165	2.82547	0.102188
ENDOV	4541.34	2.35518	0.085325	27.6352	4.2e-168	2.09e-165	2.36006	0.0854006
PARP9	2027.98	2.50028	0.0920148	27.2081	5.21e-163	2.51e-160	2.50627	0.092115
DHX58	4758.65	3.46029	0.130982	26.491	1.23e-154	5.73e-152	3.4765	0.131233
MARCKSL1	7177.36	2.9218	0.110547	26.4802	1.64e-154	7.4e-152	2.93177	0.110716
RTP4	730.902	3.99743	0.154566	25.9675	1.15e-148	5.05e-146	4.02266	0.154911
IFI6	16618	3.61895	0.141104	25.7309	5.28e-146	2.24e-143	3.63846	0.141404
BST2	4715.87	2.95987	0.115372	25.7079	9.53e-146	3.93e-143	2.97086	0.115562
CXCL16	2978.61	2.23473	0.0874101	25.6032	1.4e-144	5.63e-142	2.23965	0.0874753
MX2	615.796	4.37214	0.175366	25.0685	1.1e-138	4.28e-136	4.40659	0.175782
XAF1	523.194	4.40542	0.179117	24.7368	4.3e-135	1.63e-132	4.44152	0.179551
NFKBIA	1610.16	2.6128	0.106474	24.5819	1.97e-133	7.31e-131	2.62116	0.10663
TAP1	1433.34	2.23464	0.0922241	24.27	4.07e-130	1.47e-127	2.24012	0.0922998
ICAM1	1286.26	2.01046	0.0845587	23.8469	1.09e-125	3.84e-123	2.01497	0.0844962
IL15RA	288.189	3.88475	0.164589	23.7102	2.83e-124	9.72e-122	3.91279	0.165025
REC8	1225.17	3.30915	0.142683	23.2673	9.51e-120	3.19e-117	3.3277	0.14302
LOC117029703	427.57	4.74107	0.205733	23.2279	2.38e-119	7.82e-117	4.79059	0.206243
ISG20	5779.42	3.03133	0.131505	23.1131	3.42e-118	1.1e-115	3.04593	0.131783
FOXS1	425.848	3.18668	0.142615	22.4161	2.74e-111	8.61e-109	3.20462	0.142961
IFIT1	9146.59	2.20561	0.0994983	22.2127	2.59e-109	7.95e-107	2.21195	0.09958
DTX3L	1223.43	2.28239	0.103008	22.1996	3.47e-109	1.04e-106	2.28934	0.103125
STAT1	6843.21	1.69671	0.0775993	22.1686	6.9e-109	2.03e-106	1.70299	0.07682
IFI35	2282.54	2.75705	0.126136	21.9111	2.04e-106	5.88e-104	2.76939	0.126392
CCL5	6291.26	3.61043	0.166326	21.805	2.08e-105	5.89e-103	3.63752	0.16682
CNP	5702.51	1.39156	0.0655497	21.7668	4.79e-105	1.33e-102	1.40365	0.0644859
PARP14	4502.34	2.47859	0.115124	21.5743	3.13e-103	8.53e-101	2.48791	0.115318
SAMD9L	1305.72	2.56753	0.119706	21.4959	1.7e-102	4.55e-100	2.57794	0.119927
ETV7	396.16	2.50251	0.117818	21.2862	1.52e-100	4e-98	2.51236	0.118027
BATF2	809.954	2.63316	0.127148	20.7607	9.81e-96	2.53e-93	2.64518	0.127413
IFI44	6696.58	2.44172	0.118069	20.7261	2.01e-95	5.1e-93	2.45139	0.118276
LOC117036393	690.834	2.63506	0.128851	20.5025	2.05e-93	5.09e-91	2.64741	0.129126
LOC117022320	346.396	3.83906	0.188647	20.4718	3.84e-93	9.41e-91	3.87562	0.189316
EPS8L1	479.067	3.69359	0.182037	20.4012	1.63e-92	3.93e-90	3.72665	0.182668
RSAD2	2650.98	2.46673	0.121853	20.2907	1.55e-91	3.68e-89	2.47713	0.122082
LOC117016745	183.822	4.35635	0.216564	20.2842	1.77e-91	4.13e-89	4.40887	0.217355
UBE2L6	684.962	2.21544	0.109929	20.2036	9.1e-91	2.08e-88	2.2232	0.11004
OASL	2751.51	2.62949	0.131197	20.0953	8.12e-90	1.83e-87	2.64228	0.131488
SP100	1983.16	1.78587	0.0900716	20.0648	1.5e-89	3.33e-87	1.7926	0.0893408
LAP3	4969.06	1.36238	0.0702608	19.9635	1.14e-88	2.5e-86	1.37728	0.0689899
ISG15	21383.5	3.26047	0.165814	19.749	8.18e-87	1.76e-84	3.28523	0.166349
UBD	972.283	2.14372	0.109623	19.6152	1.15e-85	2.44e-83	2.15132	0.109676
PTGES	822.651	2.02831	0.105809	19.2574	1.22e-82	2.56e-80	2.0354	0.105695
HELZ2	6939.75	2.22174	0.115916	19.22	2.52e-82	5.2e-80	2.23039	0.116046
RIGI	1365.41	2.48633	0.130198	19.1474	1.02e-81	2.07e-79	2.4983	0.130478
AGRN	2638.67	1.79746	0.0960478	18.9567	3.89e-80	7.8e-78	1.80497	0.0952151
IRF1	1140.46	1.44492	0.0789493	18.9182	8.08e-80	1.6e-77	1.45982	0.0771649
TNIP1	3165.92	1.79536	0.0962371	18.9011	1.12e-79	2.18e-77	1.80293	0.0953874
PARP10	1091.91	2.79362	0.148443	18.8832	1.57e-79	3.02e-77	2.81094	0.148859
RELB	1292.28	2.35339	0.12517	18.8514	2.86e-79	5.44e-77	2.36393	0.125398
IKBKE	601.362	2.68755	0.146176	18.4461	5.61e-76	1.05e-73	2.70375	0.146576
TRIM26	3172.78	1.38163	0.07756	18.4406	6.2e-76	1.15e-73	1.39879	0.0758538
TRIM21	1196.51	1.2834	0.0720501	18.3705	2.26e-75	4.14e-73	1.30192	0.0708701
LOC117029841	1042.25	1.77923	0.0997551	18.1132	2.51e-73	4.53e-71	1.7877	0.0986963
SP110	1127.5	1.86867	0.105224	17.9498	4.81e-72	8.58e-70	1.87666	0.10455
PLSCR1	810.255	1.9146	0.107782	17.9197	8.27e-72	1.46e-69	1.92252	0.107285
STAP2	278.253	3.44696	0.193853	17.889	1.44e-71	2.5e-69	3.48248	0.194672
IL6	1849.99	2.13656	0.119992	17.8749	1.85e-71	3.18e-69	2.14568	0.120039
GPRC5B	1939.49	1.36327	0.081318	17.418	6.03e-68	1.02e-65	1.38292	0.0793962
LOC117018903	163.656	4.92431	0.292865	17.0915	1.72e-65	2.88e-63	5.0265	0.294093
PLEKHA4	2438.6	1.98786	0.117384	17.0575	3.08e-65	5.11e-63	1.9968	0.117063
PVR	2418.98	1.90733	0.112985	17.0542	3.26e-65	5.34e-63	1.91615	0.112357
MOV10	2304.36	1.86684	0.110842	17.0489	3.56e-65	5.78e-63	1.87578	0.110024
CSF1	5131.98	1.42081	0.087831	16.8662	7.97e-64	1.28e-61	1.44039	0.0854012
LOC117029704	269.878	2.7628	0.165076	16.8067	2.18e-63	3.46e-61	2.78402	0.165649
NMI	1738.88	1.44073	0.0897062	16.7526	5.42e-63	8.51e-61	1.46	0.0871509
TRIM14	1128.91	1.61225	0.100149	16.6408	3.53e-62	5.48e-60	1.62616	0.0977214
TAP2	4412.16	1.0852	0.0668834	16.6079	6.11e-62	9.38e-60	1.10539	0.066558
LOC117024573	548.09	1.4537	0.0914835	16.5855	8.87e-62	1.35e-59	1.47297	0.0888106
PML	4500.6	2.06579	0.12543	16.5653	1.24e-61	1.87e-59	2.07579	0.125309
SRPX2	2321	1.1875	0.0744895	16.4469	8.82e-61	1.31e-58	1.2103	0.073588
NFKB2	5377.68	1.96166	0.122218	16.1984	5.17e-59	7.55e-57	1.97155	0.121712
COL9A3	351.112	2.97924	0.184896	16.1988	5.14e-59	7.55e-57	3.00777	0.185678
PSMB9	695.058	2.50102	0.155887	16.1055	2.33e-58	3.37e-56	2.51831	0.156363
CFLAR	306.268	2.03965	0.127541	16.1017	2.48e-58	3.55e-56	2.05005	0.127319
BIRC3	245.614	4.00023	0.251622	16.07	4.14e-58	5.86e-56	4.06751	0.253111
ATF5	9563.68	1.50011	0.0976213	16.0577	5.05e-58	7.07e-56	1.51909	0.0946015
MLKL	356.157	1.89487	0.120984	15.8649	1.11e-56	1.54e-54	1.90522	0.12009
LRP10	9338.18	1.13372	0.074408	15.6982	1.56e-55	2.14e-53	1.15774	0.0737497
C2	1074.05	1.59778	0.10584	15.6934	1.68e-55	2.29e-53	1.61408	0.102851
LOC117019706	2022.9	2.34675	0.150499	15.6555	3.05e-55	4.11e-53	2.362	0.150873
HERC5	935.723	1.54474	0.103252	15.6277	4.71e-55	6.3e-53	1.56314	0.100023
LOC117013978	5096.77	1.33433	0.0896657	15.5866	8.98e-55	1.19e-52	1.3596	0.0872289
STAT2	4321.69	1.20261	0.0801067	15.5668	1.22e-54	1.61e-52	1.22832	0.0789064
RHBDF2	1112.28	1.53047	0.103082	15.5331	2.07e-54	2.69e-52	1.54966	0.0997647
LOC117031210	10265.7	1.39016	0.0942122	15.4968	3.64e-54	4.7e-52	1.41443	0.091272
PCIF1	1389.89	1.46971	0.100345	15.3855	2.05e-53	2.62e-51	1.49165	0.0969513
HERC6	2422.39	1.89094	0.124703	15.3795	2.25e-53	2.85e-51	1.90204	0.123674
JUNB	6577.55	1.57211	0.106713	15.3767	2.35e-53	2.95e-51	1.5901	0.10341
IFNB1	199.046	4.61283	0.305998	15.336	4.4e-53	5.47e-51	4.72143	0.307867
RNF213	3583.91	2.37026	0.156013	15.2568	1.48e-52	1.83e-50	2.38679	0.156442
SOD2	3446.45	1.37524	0.0948324	15.2484	1.69e-52	2.06e-50	1.40075	0.0918618
ZC3H12A	631.057	1.52029	0.106507	14.9941	8.02e-51	9.73e-49	1.54141	0.102801
CITED4	797.215	2.09887	0.142096	14.8726	4.97e-50	5.98e-48	2.11177	0.141991
SQSTM1	7911.31	0.997246	0.0686881	14.8602	5.97e-50	7.13e-48	1.01924	0.0685886
PSMB10	1682.84	1.92929	0.131964	14.8144	1.18e-49	1.4e-47	1.94126	0.131039
BDNF	563.63	-1.22604	0.0864882	-14.7917	1.66e-49	1.95e-47	-1.25483	0.0848334
VCAM1	332.369	5.01279	0.352076	14.5807	3.73e-48	4.34e-46	5.16163	0.354005
CTBP2	2479.06	0.841985	0.058774	14.5609	4.98e-48	5.75e-46	0.857987	0.0589238
RNF19B	3895.6	0.900606	0.0634388	14.4716	1.83e-47	2.1e-45	0.919461	0.0635357
CTXND1	88.6409	3.68565	0.258976	14.3897	6.01e-47	6.83e-45	3.75286	0.260802
PSMB8	2109.16	1.95389	0.13856	14.2877	2.61e-46	2.94e-44	1.96687	0.137662
ADAR	3660.57	0.93486	0.0676247	14.1318	2.42e-45	2.71e-43	0.956318	0.0676716
IL4I1	111.607	4.14339	0.298772	14.0842	4.75e-45	5.28e-43	4.24083	0.301106
RND1	488.082	1.58822	0.120505	13.8725	9.3e-44	1.03e-41	1.61004	0.11606
SHFL	1486.01	1.93942	0.142334	13.8343	1.58e-43	1.73e-41	1.95337	0.141198
LOC117022989	643.588	1.69149	0.127272	13.823	1.85e-43	2.01e-41	1.70939	0.123663
PRXL2B	728.614	1.4893	0.115141	13.7432	5.59e-43	6.03e-41	1.51624	0.110327
NECTIN2	2373.66	1.13798	0.0863603	13.7149	8.27e-43	8.84e-41	1.16985	0.085298
CD74	186.146	2.70925	0.201834	13.5081	1.4e-41	1.49e-39	2.74052	0.20288
TNFAIP3	491.57	2.45405	0.184133	13.4029	5.81e-41	6.13e-39	2.47784	0.184873
NUAK2	331.649	1.6203	0.127325	13.3954	6.43e-41	6.73e-39	1.64241	0.12261
GRINA	2825.83	1.35823	0.108337	13.37	9.05e-41	9.4e-39	1.39224	0.104131
SAMD9	574.716	1.86931	0.143103	13.3559	1.09e-40	1.13e-38	1.88474	0.141116
PLEKHF1	990.264	1.3901	0.111968	13.2696	3.47e-40	3.56e-38	1.42357	0.107281
LOC117025761	524.737	1.38563	0.113902	13.0321	8.04e-39	8.18e-37	1.42056	0.109005
NFKBIE	1006.75	1.14045	0.0918841	12.9851	1.49e-38	1.5e-36	1.17623	0.0905835
SLC2A6	216.05	2.13441	0.166674	12.9226	3.35e-38	3.36e-36	2.15236	0.166557
ICAM4	323.589	2.29327	0.178918	12.9026	4.35e-38	4.33e-36	2.31459	0.179389
GRAMD2A	346.562	1.46685	0.122272	12.8692	6.71e-38	6.64e-36	1.49903	0.116482
SOCS1	204.609	2.33021	0.182481	12.8524	8.34e-38	8.2e-36	2.35264	0.183051
PSME2	4296.31	1.69395	0.138972	12.7711	2.38e-37	2.32e-35	1.71536	0.134316
OGFR	2701.98	1.5067	0.126738	12.7415	3.48e-37	3.37e-35	1.53746	0.120665
TRIM25	3499.3	1.03252	0.0839768	12.7365	3.71e-37	3.57e-35	1.06483	0.0836051
SIDT2	2297.28	0.952988	0.0782012	12.5513	3.91e-36	3.74e-34	0.9816	0.0782068
CMPK2	5182.73	0.928732	0.0762928	12.5173	6e-36	5.7e-34	0.956003	0.0763743
LOC117018545	1777.13	1.71681	0.143802	12.497	7.75e-36	7.32e-34	1.73846	0.13911
ZBTB32	776.664	1.56898	0.134345	12.4782	9.82e-36	9.21e-34	1.59768	0.128038
B2M	31605.8	1.3477	0.116578	12.4423	1.54e-35	1.43e-33	1.38752	0.111517
IL4R	1331.4	1.07935	0.0905666	12.43	1.8e-35	1.66e-33	1.11589	0.0897733
LOC117020264	1103.2	1.39095	0.121578	12.3524	4.73e-35	4.35e-33	1.4298	0.115751
TREX1	1519.37	1.71062	0.145373	12.3448	5.19e-35	4.75e-33	1.73314	0.140394
HBEGF	4361.41	0.954916	0.0800501	12.3036	8.66e-35	7.86e-33	0.984877	0.0800476
IFIT2	1739.44	1.37482	0.121499	12.2285	2.19e-34	1.98e-32	1.41515	0.115725
HES4	369.762	1.93282	0.161975	12.1986	3.16e-34	2.84e-32	1.95142	0.159971
TNFAIP6	1795.96	0.979187	0.0835924	12.1191	8.37e-34	7.46e-32	1.01171	0.0834807
LOC117022855	387.131	1.31792	0.117433	12.1	1.06e-33	9.36e-32	1.36094	0.112474
SLC16A5	1496.9	1.1896	0.104501	12.0809	1.33e-33	1.17e-31	1.23273	0.102039
TOR3A	1888.3	1.12575	0.0981779	12.0635	1.65e-33	1.44e-31	1.16689	0.0967288
LAMC2	600.858	1.13447	0.0994032	12.0254	2.61e-33	2.27e-31	1.17624	0.0978135
VEGFD	1670.76	-1.18909	0.105001	-12.0243	2.65e-33	2.29e-31	-1.23262	0.102511
TLL1	662.899	-2.27963	0.192275	-11.9547	6.14e-33	5.28e-31	-2.30424	0.192749
PLSCR3	2104.45	0.868516	0.0746554	11.9435	7.02e-33	6e-31	0.894491	0.0748937
TRIM47	390.3	1.51641	0.137354	11.9374	7.56e-33	6.42e-31	1.5513	0.129953
C1R	10494.2	0.817421	0.0703165	11.8965	1.23e-32	1.04e-30	0.840166	0.0706227
RELA	3250.43	0.722928	0.0618536	11.8948	1.26e-32	1.06e-30	0.739753	0.0621911
GCH1	183.483	1.6251	0.146592	11.8428	2.35e-32	1.96e-30	1.65415	0.139675
TDRD7	429.386	1.62886	0.147259	11.814	3.31e-32	2.74e-30	1.65787	0.140331
BTC	412.227	1.2108	0.110646	11.6984	1.3e-31	1.07e-29	1.25735	0.10748
C6H15orf48	452.973	1.2997	0.120335	11.686	1.5e-31	1.23e-29	1.34632	0.115208
LY6E	19043.6	1.35887	0.126907	11.6515	2.25e-31	1.84e-29	1.40415	0.120512
LOC117033866	226.995	2.30364	0.200787	11.5741	5.57e-31	4.52e-29	2.33072	0.201373
CD44	20468.2	0.657987	0.0577921	11.5585	6.69e-31	5.39e-29	0.671999	0.0581389
RGS2	301.317	1.19119	0.111395	11.4341	2.83e-30	2.27e-28	1.23961	0.108414
MAPK11	803.328	1.21207	0.114072	11.403	4.04e-30	3.22e-28	1.26121	0.110604
IRS1	2246.9	-0.845669	0.0763826	-11.3786	5.35e-30	4.24e-28	-0.87273	0.0766995
TMEM140	76.4686	3.07104	0.273311	11.3689	5.97e-30	4.71e-28	3.13563	0.275806
TMEM106A	740.597	1.19892	0.113071	11.3617	6.49e-30	5.09e-28	1.24817	0.109857
UAP1	4643.94	0.616401	0.0552493	11.3097	1.17e-29	9.17e-28	0.628729	0.0555919
LOC117022318	106.299	2.53488	0.226326	11.2956	1.38e-29	1.07e-27	2.57205	0.227704
MTUS1	1205.77	-1.01998	0.0948474	-11.2427	2.51e-29	1.94e-27	-1.06115	0.094385
EFHD2	10219.8	0.773774	0.0708456	11.1788	5.18e-29	3.98e-27	0.796479	0.0712492
MMP15	104.932	2.14937	0.199758	10.9166	9.6e-28	7.34e-26	2.17564	0.199297
TNIP3	3097.46	0.855866	0.0813381	10.854	1.91e-27	1.45e-25	0.88662	0.0816862
CXCL8	81.46	3.66947	0.345953	10.8183	2.82e-27	2.13e-25	3.79011	0.350342
ENC1	1515.56	-1.0306	0.100294	-10.8011	3.4e-27	2.55e-25	-1.07627	0.0996444
ZNFX1	2435.34	0.988352	0.0956674	10.8014	3.39e-27	2.55e-25	1.03065	0.0954177
TRIM34	78.336	3.04303	0.285802	10.7847	4.07e-27	3.03e-25	3.1132	0.288668
LOC117019483	386.033	1.82973	0.177647	10.7793	4.31e-27	3.19e-25	1.85638	0.172218
SLC16A3	1962.69	1.09114	0.107491	10.7685	4.85e-27	3.57e-25	1.1414	0.105994
ZFP36	3232.64	0.890152	0.0862492	10.6895	1.14e-26	8.36e-25	0.924894	0.0865236
PARP15	141.312	1.80113	0.177778	10.6666	1.46e-26	1.06e-24	1.82936	0.171505
ST3GAL5	990.158	-0.984239	0.0967992	-10.6409	1.92e-26	1.4e-24	-1.02757	0.0965678
FOSL1	3772.44	0.828359	0.0802302	10.6396	1.95e-26	1.41e-24	0.858086	0.0806505
ANGPTL4	668.205	1.27146	0.132005	10.5663	4.27e-26	3.07e-24	1.32943	0.125818
CMTR1	1783.7	0.664486	0.0642923	10.5303	6.26e-26	4.48e-24	0.681949	0.0647608
MAFF	2929.68	0.831662	0.0815703	10.5172	7.2e-26	5.12e-24	0.862419	0.082001
LOC117020250	1594.51	1.12676	0.114781	10.511	7.69e-26	5.44e-24	1.18185	0.112439
TRAF2	1274.8	1.37267	0.145448	10.4821	1.04e-25	7.35e-24	1.42863	0.136292
FUT1	570.225	0.943064	0.0939696	10.4686	1.2e-25	8.44e-24	0.984235	0.0940182
LOC117032731	623.345	-2.1751	0.212063	-10.4189	2.03e-25	1.42e-23	-2.2049	0.211626
TNFSF10	59.1837	4.70937	0.472254	10.3909	2.73e-25	1.89e-23	4.97308	0.4786
GAS7	463.633	0.90656	0.0907831	10.3832	2.96e-25	2.04e-23	0.945064	0.0910189
RASSF2	421.288	-1.3298	0.142456	-10.358	3.85e-25	2.65e-23	-1.389	0.134099
PSME1	3826.42	0.927516	0.0933808	10.3533	4.04e-25	2.77e-23	0.968226	0.0935185
GPR179	120.24	2.24083	0.220224	10.3169	5.91e-25	4.03e-23	2.27324	0.220342
BCL3	2025.15	1.17166	0.123213	10.2995	7.08e-25	4.8e-23	1.23134	0.119553
NFKBIZ	572.042	1.3875	0.150526	10.2861	8.14e-25	5.49e-23	1.44498	0.140479
ICOSLG	813.034	1.32411	0.142979	10.2849	8.24e-25	5.54e-23	1.38439	0.134604
LOC117024570	166.165	1.57339	0.168935	10.2757	9.07e-25	6.06e-23	1.61784	0.157443
IFNGR2	2588.88	0.782325	0.0786059	10.2411	1.3e-24	8.64e-23	0.810409	0.0791333
IRAK2	492.375	1.15584	0.122065	10.2359	1.37e-24	9.07e-23	1.21564	0.118763
BCL2L11	670.594	1.00515	0.103645	10.2205	1.61e-24	1.06e-22	1.05433	0.103158
CLDN4	232.373	1.23027	0.132343	10.1978	2.03e-24	1.33e-22	1.2927	0.126762
TCF19	4961.04	0.743726	0.0750219	10.1732	2.61e-24	1.71e-22	0.768836	0.075575
IFNAR2	1148.1	0.707343	0.0712643	10.1583	3.04e-24	1.98e-22	0.729507	0.0718141
SAP30	1614.6	0.749763	0.0758281	10.1526	3.23e-24	2.09e-22	0.775499	0.0763841
ATG16L2	575.975	0.922243	0.0949396	10.1386	3.72e-24	2.4e-22	0.964317	0.0951135
ID2	1097.25	-0.954443	0.0986828	-10.1338	3.91e-24	2.51e-22	-0.999712	0.0986516
TRIP10	3524.76	0.823527	0.0853553	9.98083	1.85e-23	1.18e-21	0.857137	0.0858784
CFAP45	902.085	1.4212	0.161739	9.89732	4.28e-23	2.71e-21	1.48154	0.149691
STC2	2402.53	0.969019	0.103034	9.89743	4.27e-23	2.71e-21	1.01815	0.10287
TAPBPL	2900.21	1.2301	0.137388	9.88335	4.92e-23	3.1e-21	1.29681	0.131212
FILIP1	545.885	-0.919451	0.0973101	-9.88221	4.97e-23	3.12e-21	-0.963633	0.0975118
MOB3C	81.0111	1.89652	0.202667	9.81166	1e-22	6.27e-21	1.92866	0.196569
LOC117019707	345.572	1.94168	0.206316	9.8027	1.1e-22	6.82e-21	1.97327	0.201299
VGLL3	1743.86	-1.36851	0.157513	-9.79316	1.2e-22	7.47e-21	-1.43346	0.146373
CD68	851.699	1.12934	0.125328	9.76802	1.54e-22	9.53e-21	1.19395	0.12223
PARP8	710.648	0.830663	0.0881797	9.76721	1.56e-22	9.57e-21	0.866608	0.0887262
ID4	1150.47	-1.09933	0.121318	-9.76429	1.6e-22	9.8e-21	-1.16195	0.119
TRAFD1	2906.83	0.711703	0.0751812	9.71372	2.64e-22	1.61e-20	0.736462	0.0758167
LOC117015994	41.3792	3.39022	0.357526	9.67989	3.67e-22	2.23e-20	3.51158	0.362771
SETX	1843.46	0.997081	0.109199	9.67477	3.86e-22	2.33e-20	1.05164	0.108699
CCN2	5660.81	-1.28867	0.149441	-9.6638	4.3e-22	2.59e-20	-1.35845	0.140571
PI3	309.595	1.04011	0.116892	9.5184	1.76e-21	1.05e-19	1.10105	0.115676
NFIL3	1523.42	0.857515	0.0939613	9.51031	1.9e-21	1.13e-19	0.898558	0.0944825
XKR9	79.8172	2.03868	0.222701	9.4616	3.03e-21	1.8e-19	2.07319	0.219116
PLEKHH3	754.806	0.859828	0.0950035	9.44005	3.73e-21	2.21e-19	0.9018	0.0955291
ANGPT1	472.466	-1.4318	0.17285	-9.43816	3.79e-21	2.24e-19	-1.498	0.158718
PIM3	541.5	1.0078	0.114689	9.36748	7.43e-21	4.36e-19	1.06751	0.113959
LOC117017037	238.084	1.01312	0.116004	9.32501	1.11e-20	6.49e-19	1.07402	0.115176
CASP7	759.206	0.78203	0.0870744	9.30067	1.4e-20	8.13e-19	0.81653	0.0877926
UPP1	1326.38	1.16475	0.140276	9.18194	4.23e-20	2.46e-18	1.24071	0.135126
LOC117015736	2781.81	0.92731	0.106746	9.16808	4.82e-20	2.78e-18	0.980317	0.106927
LIMD2	1274.97	1.09467	0.130328	9.14648	5.88e-20	3.38e-18	1.16643	0.127527
CALD1	9534.22	-0.979783	0.114143	-9.13822	6.35e-20	3.64e-18	-1.03957	0.11376
TGFB2	3459.44	-0.869771	0.0997368	-9.13537	6.52e-20	3.72e-18	-0.916078	0.100278
PLD2	2098.69	1.05462	0.124729	9.13089	6.79e-20	3.86e-18	1.12287	0.122975
GLRX	6194.09	0.609992	0.0682109	9.12955	6.88e-20	3.9e-18	0.628747	0.0688695
N4BP3	1009.83	1.10865	0.133527	9.08253	1.06e-19	5.98e-18	1.18269	0.130216
GPR84	37.891	2.80937	0.316089	9.03252	1.68e-19	9.43e-18	2.88975	0.319927
NIBAN1	419.005	-1.96054	0.228205	-9.02963	1.72e-19	9.64e-18	-1.99947	0.221435
VLDLR	1790.38	0.656935	0.0747515	9.01196	2.02e-19	1.13e-17	0.680476	0.0755081
ITGAL	52.9858	2.10997	0.243866	8.93647	4.02e-19	2.23e-17	2.15081	0.240678
DSEL	864.023	-1.45458	0.188136	-8.93454	4.09e-19	2.26e-17	-1.52751	0.170967
TAPBP	5934.7	0.623595	0.0714341	8.93058	4.24e-19	2.34e-17	0.644459	0.0721631
CPT1C	1325.44	1.10785	0.1365	8.91101	5.06e-19	2.78e-17	1.18496	0.132977
LOC117030751	2976.44	0.549728	0.0628621	8.89699	5.74e-19	3.14e-17	0.564595	0.0634591
SPATS2L	2838.92	0.639185	0.0737559	8.87989	6.69e-19	3.63e-17	0.661759	0.0745233
SLC25A28	780.523	0.758504	0.0885422	8.88019	6.67e-19	3.63e-17	0.793831	0.0893935
SYNC	559.668	-0.757667	0.0885444	-8.87013	7.31e-19	3.95e-17	-0.792983	0.0893992
SH3RF2	900.797	-0.828238	0.0983434	-8.80769	1.28e-18	6.88e-17	-0.87294	0.0991111
LOC117025698	70.6822	1.7583	0.219779	8.80595	1.3e-18	6.97e-17	1.80748	0.205256
HSD11B1	126.153	2.1305	0.250296	8.79173	1.47e-18	7.88e-17	2.17349	0.24722
IL17RC	1657.75	1.0385	0.128851	8.74071	2.32e-18	1.23e-16	1.1118	0.127198
C27H1orf198	4545.53	-0.614275	0.0724513	-8.67866	4e-18	2.13e-16	-0.635558	0.0732323
PHF11	992.688	0.667535	0.0791916	8.67097	4.28e-18	2.27e-16	0.694215	0.080062
AOPEP	2993.59	0.784264	0.0951509	8.59263	8.5e-18	4.48e-16	0.825547	0.0960762
NFKBIB	1115.95	1.05433	0.134077	8.58793	8.85e-18	4.65e-16	1.13242	0.131862
NR4A3	691.587	0.925059	0.114723	8.57888	9.58e-18	5.01e-16	0.986144	0.11495
CTRC	64.9293	1.95551	0.242851	8.55397	1.19e-17	6.2e-16	2.00063	0.233884
PBX1	786.251	-0.881529	0.108986	-8.54924	1.24e-17	6.44e-16	-0.936817	0.109579
SMAD9	542.418	-1.24944	0.167897	-8.5465	1.27e-17	6.57e-16	-1.3407	0.156871
CHURC1	2219.8	-0.832836	0.102341	-8.54199	1.32e-17	6.8e-16	-0.881302	0.103173
SEC61B	3775.38	0.811958	0.0995544	8.53752	1.37e-17	7.05e-16	0.857581	0.100448
DAXX	6609.64	0.670653	0.0810648	8.52176	1.57e-17	8.05e-16	0.698694	0.0819895
ATF3	593.796	0.763866	0.0934842	8.50491	1.82e-17	9.27e-16	0.803381	0.0944608
AUH	484.091	0.913081	0.11461	8.47325	2.39e-17	1.21e-15	0.97412	0.114964
LOC117020387	630.325	1.11023	0.145587	8.47208	2.41e-17	1.22e-15	1.19662	0.141242
DUSP3	2065.99	-0.646212	0.078767	-8.43538	3.3e-17	1.67e-15	-0.67216	0.0796834
TNFRSF1B	1404.34	0.655115	0.0800491	8.42281	3.68e-17	1.85e-15	0.682123	0.0809852
LOC117018883	976.449	0.995981	0.128017	8.41635	3.88e-17	1.95e-15	1.07004	0.127138
IGFBP5	512.469	-1.15087	0.155777	-8.33377	7.83e-17	3.91e-15	-1.24379	0.149247
CTNNAL1	1921.04	-1.00887	0.132448	-8.2875	1.16e-16	5.76e-15	-1.08738	0.131207
LOC117018863	399.891	1.11646	0.15161	8.24901	1.6e-16	7.93e-15	1.2087	0.146526
BTBD3	1561.05	-0.988505	0.129924	-8.2471	1.62e-16	8.03e-15	-1.06493	0.129127
EVA1C	1453.33	0.640905	0.0803741	8.20779	2.25e-16	1.11e-14	0.667819	0.0813641
MFSD12	1725.41	0.880364	0.114361	8.18088	2.82e-16	1.38e-14	0.941191	0.115048
KLF13	1163.21	0.707341	0.0898017	8.17006	3.08e-16	1.51e-14	0.742718	0.0909073
TICAM1	1131.53	0.734489	0.0936138	8.16545	3.2e-16	1.56e-14	0.773567	0.0947367
IL34	243.461	1.13153	0.156527	8.15673	3.44e-16	1.67e-14	1.22744	0.150482
DAB2	809.375	-1.15223	0.160495	-8.15087	3.61e-16	1.75e-14	-1.2499	0.153346
RWDD1	3479.57	0.618811	0.0781819	8.13312	4.18e-16	2.02e-14	0.643758	0.0791527
DENND1B	1037.23	-0.579043	0.0729974	-8.12047	4.64e-16	2.24e-14	-0.599883	0.0738729
PRKCD	816.892	0.734414	0.0944877	8.09505	5.72e-16	2.75e-14	0.774234	0.0956428
SNX30	514.326	-0.837289	0.109375	-8.08988	5.97e-16	2.86e-14	-0.892702	0.110348
RASSF7	870.076	1.00043	0.135292	8.07093	6.98e-16	3.32e-14	1.0825	0.134123
ABLIM1	337.047	0.920596	0.122806	8.04486	8.63e-16	4.09e-14	0.990437	0.123114
NR1D1	612.651	0.829519	0.108906	8.04493	8.63e-16	4.09e-14	0.884377	0.10993
ZNRF1	535.41	0.744346	0.0966099	8.03953	9.02e-16	4.26e-14	0.786203	0.0977922
GRK3	711.993	-0.62335	0.0798254	-8.03359	9.47e-16	4.45e-14	-0.649485	0.0808461
CADM1	2339.18	-0.715419	0.0926321	-8.0299	9.76e-16	4.57e-14	-0.753275	0.0938088
RNF114	2280.4	0.548125	0.069899	8.01036	1.14e-15	5.34e-14	0.566529	0.0707245
SMARCA1	288.064	-1.14832	0.163508	-8.00552	1.19e-15	5.54e-14	-1.24967	0.156101
ZMYND15	45.2684	2.48283	0.318015	7.99356	1.31e-15	6.09e-14	2.55652	0.319822
MYO6	796.335	-1.13195	0.161202	-7.97414	1.53e-15	7.1e-14	-1.23285	0.154606
TATDN2	1158.06	0.58514	0.0753806	7.95922	1.73e-15	7.99e-14	0.607535	0.076331
CD40	328.712	0.97063	0.133076	7.93158	2.16e-15	9.95e-14	1.0512	0.132533
KCNH5	135.649	-1.59493	0.237872	-7.91286	2.52e-15	1.15e-13	-1.67662	0.211885
BLNK	296.318	1.0971	0.156704	7.89014	3.02e-15	1.38e-13	1.19688	0.151693
C1S	3974.77	0.706534	0.0931457	7.88919	3.04e-15	1.39e-13	0.744616	0.0943843
TUBB2B	3438.87	0.708789	0.0935529	7.88275	3.2e-15	1.45e-13	0.747262	0.0947972
TIMP1	25184	0.805786	0.108022	7.86991	3.55e-15	1.61e-13	0.859453	0.109207
IGFBP3	34.6435	3.3756	0.445835	7.82103	5.24e-15	2.36e-13	3.56632	0.455992
PBX3	1749.49	-0.771477	0.103655	-7.81725	5.4e-15	2.43e-13	-0.820308	0.104936
CCN5	2472.25	-0.824024	0.112058	-7.79064	6.67e-15	2.99e-13	-0.882047	0.113219
LRIG3	1626.79	-0.930707	0.129318	-7.78295	7.09e-15	3.17e-13	-1.00782	0.12949
BDKRB1	419.707	0.737261	0.0991215	7.7778	7.38e-15	3.29e-13	0.7812	0.10044
SLC19A3	171.172	-1.02402	0.146045	-7.76527	8.15e-15	3.62e-13	-1.11741	0.143899
TMEM163	363.977	0.950604	0.13364	7.7358	1.03e-14	4.55e-13	1.03237	0.133453
CISH	346.611	0.803548	0.110022	7.72024	1.16e-14	5.13e-13	0.859199	0.111292
LOC117023342	5749.25	0.767905	0.104619	7.71601	1.2e-14	5.28e-13	0.81759	0.10596
KIF3C	710.356	0.657383	0.0882689	7.71223	1.24e-14	5.43e-13	0.690385	0.0895182
LOC117019974	670.402	0.913118	0.128168	7.69099	1.46e-14	6.39e-13	0.989124	0.128608
SCNN1D	18.3199	4.24354	0.586447	7.68652	1.51e-14	6.6e-13	4.63673	0.603229
RAD1	596.752	-0.877759	0.122632	-7.67366	1.67e-14	7.27e-13	-0.947604	0.123488
PLOD3	7738.57	0.713794	0.0973059	7.65694	1.9e-14	8.26e-13	0.755588	0.0986801
DDX24	2927.92	0.491775	0.0655891	7.63703	2.22e-14	9.61e-13	0.506736	0.0663525
VCAN	615.52	-0.892471	0.125869	-7.6311	2.33e-14	1e-12	-0.965973	0.126584
SLC25A48	284.571	0.92559	0.131768	7.61717	2.59e-14	1.11e-12	1.00565	0.132024
RHBDL3	751.624	0.73684	0.101486	7.60827	2.78e-14	1.19e-12	0.782921	0.102904
ARHGEF16	524.162	0.998605	0.145084	7.60553	2.84e-14	1.21e-12	1.09226	0.143615
ZBTB42	631.381	0.696974	0.0961972	7.55431	4.21e-14	1.79e-12	0.737396	0.0976126
STARD13	735.131	0.713096	0.0987001	7.55052	4.34e-14	1.84e-12	0.756099	0.100139
NUAK1	385.112	-1.13597	0.174104	-7.54561	4.5e-14	1.91e-12	-1.25054	0.165731
JARID2	138.902	-1.08969	0.164544	-7.5426	4.61e-14	1.95e-12	-1.19923	0.158995
EFHC1	1287.76	-0.590349	0.080548	-7.54181	4.64e-14	1.95e-12	-0.616124	0.0816944
LOC117033444	152.446	1.11937	0.171419	7.51876	5.53e-14	2.32e-12	1.2332	0.164016
TM4SF1	2162.33	-0.649183	0.0896342	-7.50753	6.03e-14	2.52e-12	-0.683013	0.0909772
IRF5	252.884	0.990168	0.145972	7.50169	6.3e-14	2.63e-12	1.08533	0.144678
RHOJ	2318.71	-0.487398	0.0662106	-7.50042	6.36e-14	2.65e-12	-0.502547	0.0670025
SVEP1	3792.91	-0.763164	0.107331	-7.4934	6.71e-14	2.78e-12	-0.815391	0.108814
BDKRB2	519.438	0.634712	0.0876746	7.49175	6.8e-14	2.81e-12	0.666667	0.0889867
LOC117038325	1464.09	0.974065	0.143214	7.49078	6.85e-14	2.82e-12	1.06657	0.142385
FLT3LG	829.801	1.2228	0.195346	7.4669	8.21e-14	3.38e-12	1.34526	0.180163
GTF2F1	6559.08	0.940249	0.137865	7.45315	9.11e-14	3.74e-12	1.02732	0.137837
SYNPO2	212.164	-1.34004	0.22022	-7.44705	9.54e-14	3.9e-12	-1.46095	0.196178
SH3PXD2A	3597.1	0.5331	0.0733926	7.43525	1.04e-13	4.26e-12	0.553041	0.0743809
SOCS2	2273.07	-0.764149	0.108496	-7.43091	1.08e-13	4.39e-12	-0.81755	0.11002
SERTAD1	3612.98	0.856366	0.123663	7.43005	1.09e-13	4.4e-12	0.927328	0.124808
CXCL10	21.7853	6.54178	1.09403	7.39876	1.37e-13	5.56e-12	7.86888	1.06354
TNFAIP2	533.451	1.08743	0.168413	7.39365	1.43e-13	5.76e-12	1.20178	0.162542
PNKP	1104.19	0.831987	0.12056	7.37674	1.62e-13	6.53e-12	0.89926	0.121905
RAD54L	818.845	0.516254	0.0717224	7.35935	1.85e-13	7.41e-12	0.534854	0.0726768
C1RL	938.355	0.531202	0.0739447	7.35594	1.9e-13	7.58e-12	0.551399	0.0749598
PLK2	2480.86	-0.569234	0.0797586	-7.33866	2.16e-13	8.6e-12	-0.593923	0.0809307
KCP	300.158	1.07717	0.167882	7.33832	2.16e-13	8.6e-12	1.19205	0.162443
ARID5A	359.772	1.11396	0.176004	7.33398	2.23e-13	8.86e-12	1.23379	0.168229
WDFY1	1476	-0.844754	0.12376	-7.32303	2.42e-13	9.59e-12	-0.915757	0.125052
LGR4	1118.03	-1.34103	0.226066	-7.3142	2.59e-13	1.02e-11	-1.46694	0.20056
NANOS1	441.362	-0.687462	0.0981519	-7.31447	2.58e-13	1.02e-11	-0.729318	0.0997089
FSTL1	40713.7	-0.685534	0.0980814	-7.29862	2.91e-13	1.14e-11	-0.727276	0.0996457
CRLF1	1435.04	0.862596	0.127387	7.29637	2.96e-13	1.16e-11	0.937889	0.128542
P3H2	732.454	-0.936516	0.141067	-7.28321	3.26e-13	1.27e-11	-1.02761	0.141093
NUB1	922.293	0.787049	0.114906	7.27453	3.48e-13	1.35e-11	0.847502	0.116503
NIBAN2	10687.8	0.555961	0.0785592	7.27014	3.59e-13	1.39e-11	0.579532	0.079714
SERPING1	2195.47	0.623939	0.0891113	7.25324	4.07e-13	1.58e-11	0.65666	0.0905335
EPSTI1	51.1657	5.55992	0.886051	7.25227	4.1e-13	1.58e-11	6.52365	0.899533
ATRNL1	271.572	-1.19846	0.197907	-7.25195	4.11e-13	1.58e-11	-1.32835	0.183171
MYLK	1046.32	-0.905986	0.136351	-7.24151	4.44e-13	1.7e-11	-0.991843	0.136966
NUDT4	2263.5	-0.652057	0.0940009	-7.21616	5.35e-13	2.05e-11	-0.68942	0.0955383
DEF6	654.203	0.755967	0.110788	7.21471	5.4e-13	2.06e-11	0.811496	0.112478
ZCCHC24	1769.78	0.398193	0.0559263	7.2129	5.48e-13	2.09e-11	0.407331	0.0564725
FES	349.133	1.02274	0.160264	7.20404	5.85e-13	2.22e-11	1.13352	0.157345
INHBB	45.5527	-1.4902	0.258228	-7.18507	6.72e-13	2.55e-11	-1.60776	0.223764
ZNF106	1437.02	-0.918798	0.140094	-7.18285	6.83e-13	2.58e-11	-1.00908	0.140485
TLN2	979.739	-0.554516	0.0795374	-7.1668	7.68e-13	2.89e-11	-0.578649	0.0807402
SDC4	14645.7	0.528538	0.0756134	7.16509	7.77e-13	2.92e-11	0.549602	0.0767056
LOC117020241	1155.23	0.764644	0.11318	7.16096	8.01e-13	3.01e-11	0.822828	0.114905
RAD9A	1689.88	0.690847	0.101389	7.13637	9.58e-13	3.59e-11	0.735664	0.103087
AEN	2207.7	0.672626	0.098497	7.13264	9.85e-13	3.67e-11	0.71436	0.100154
NKX3-1	215.024	0.879063	0.133878	7.13076	9.98e-13	3.72e-11	0.962117	0.134925
THBS2	13003.7	-0.674102	0.0987979	-7.1285	1.01e-12	3.77e-11	-0.716141	0.100462
FAM83G	473.102	0.795574	0.119153	7.12321	1.05e-12	3.9e-11	0.860779	0.120841
SAMD11	1077.16	-1.1609	0.19433	-7.11672	1.11e-12	4.08e-11	-1.29405	0.181832
XG	1515.41	-0.653727	0.0957401	-7.11369	1.13e-12	4.16e-11	-0.692566	0.0973568
HMGA1	11677.1	0.491754	0.0706352	7.11203	1.14e-12	4.2e-11	0.509153	0.0715904
PIK3R1	1610.93	-0.839909	0.127573	-7.09299	1.31e-12	4.81e-11	-0.915306	0.129044
SLC29A1	9466.76	0.528713	0.0765932	7.08034	1.44e-12	5.26e-11	0.550343	0.0777283
FYN	946.811	0.444906	0.0639942	7.07323	1.51e-12	5.52e-11	0.458074	0.0647616
PAPSS1	3384.38	-0.461541	0.0665593	-7.0656	1.6e-12	5.82e-11	-0.476226	0.0674007
ANGPTL1	1699.97	-0.573299	0.0838613	-7.05033	1.78e-12	6.48e-11	-0.600777	0.0852126
WHAMM	922.949	0.526109	0.0765592	7.0483	1.81e-12	6.56e-11	0.547645	0.0776989
TTLL6	597.718	-0.699229	0.104265	-7.04275	1.88e-12	6.8e-11	-0.746922	0.106056
PMAIP1	163.089	1.10939	0.185692	7.01999	2.22e-12	7.99e-11	1.2413	0.176823
ARHGAP17	1700.26	0.597263	0.0882304	7.00586	2.45e-12	8.82e-11	0.628527	0.0897145
DAB2IP	2879.62	0.582605	0.0859967	6.99853	2.59e-12	9.27e-11	0.611827	0.0874221
TMEM51	536.015	0.735173	0.111245	6.98905	2.77e-12	9.89e-11	0.790658	0.113128
MFSD13A	1009.22	0.597099	0.0884565	6.98725	2.8e-12	1e-10	0.628523	0.0899528
LOC117020465	529.042	0.807441	0.124044	6.98207	2.91e-12	1.03e-10	0.878352	0.125801
LOC117026872	42.0893	2.19782	0.337664	6.98068	2.94e-12	1.04e-10	2.28032	0.326661
STAT6	2894.29	0.616944	0.0917587	6.97919	2.97e-12	1.05e-10	0.651464	0.0933438
PDE3B	703.439	-1.34694	0.243488	-6.97043	3.16e-12	1.12e-10	-1.48722	0.213362
GPSM2	2007.63	-1.0069	0.163813	-6.96876	3.2e-12	1.13e-10	-1.12346	0.161214
FAT1	4722.03	-1.03308	0.170235	-6.95106	3.63e-12	1.27e-10	-1.15557	0.166243
VCL	12653.5	-0.63869	0.0957789	-6.94641	3.75e-12	1.31e-10	-0.677096	0.0974742
SH3BP5	1681.36	-0.586968	0.0874909	-6.93867	3.96e-12	1.38e-10	-0.617378	0.0889764
PFKL	4263.4	0.792883	0.122484	6.93043	4.2e-12	1.46e-10	0.861768	0.124346
GPD1L	659.078	-0.747269	0.114519	-6.92439	4.38e-12	1.52e-10	-0.806445	0.116464
ECT2	1148.7	-1.1053	0.188458	-6.91866	4.56e-12	1.58e-10	-1.24116	0.179393
ARID5B	1340.23	-1.1512	0.200137	-6.91008	4.84e-12	1.68e-10	-1.29276	0.187083
JUN	6131.45	0.477747	0.0706411	6.90824	4.91e-12	1.7e-10	0.494775	0.071621
VEGFA	2644.43	0.549784	0.0820314	6.90138	5.15e-12	1.77e-10	0.575343	0.0833664
IER3	1539.54	0.605335	0.0910079	6.89941	5.22e-12	1.8e-10	0.638911	0.0926038
TNFRSF14	221.98	0.958697	0.155606	6.89356	5.44e-12	1.87e-10	1.06759	0.154868
WDR11	813.717	-0.667378	0.101389	-6.8923	5.49e-12	1.88e-10	-0.71149	0.10323
PRICKLE1	340.238	-0.994216	0.163511	-6.88724	5.69e-12	1.94e-10	-1.11135	0.161363
SH3RF1	248.441	0.749381	0.115642	6.88454	5.8e-12	1.97e-10	0.809796	0.117625
LOC117031175	36.2604	3.97146	0.617446	6.86956	6.44e-12	2.19e-10	4.39403	0.639637
ARRB1	1117.04	0.470571	0.0699454	6.86895	6.47e-12	2.19e-10	0.487066	0.0709083
SHROOM3	1174.77	-0.637749	0.0968211	-6.8675	6.53e-12	2.21e-10	-0.676984	0.098578
COL11A1	1350.96	-0.956557	0.156026	-6.86307	6.74e-12	2.27e-10	-1.06611	0.15534
BNIP3	2587.2	0.58633	0.088464	6.85997	6.89e-12	2.32e-10	0.617415	0.0900026
DOK1	951.787	0.721859	0.111571	6.8436	7.72e-12	2.59e-10	0.777311	0.113582
ZBED1	1151.54	0.724064	0.111991	6.84181	7.82e-12	2.62e-10	0.780005	0.114006
CDK14	207.012	-1.33229	0.247359	-6.83546	8.17e-12	2.73e-10	-1.48	0.216518
GIT1	1964.94	0.528278	0.0794783	6.83096	8.43e-12	2.81e-10	0.551593	0.080749
RAB20	156.591	0.916228	0.148579	6.82656	8.7e-12	2.89e-10	1.01743	0.14904
SPTLC3	396.656	-1.12907	0.198029	-6.82595	8.73e-12	2.9e-10	-1.27233	0.186395
CD83	30.3054	2.7631	0.420564	6.82089	9.05e-12	3e-10	2.90596	0.426038
PTX3	458.712	0.932036	0.152051	6.81997	9.11e-12	3.01e-10	1.03734	0.152104
RRBP1	8329.47	0.70052	0.10838	6.81418	9.48e-12	3.13e-10	0.752174	0.110384
LOC117023694	4.11321	28.6104	4.25514	6.8026	1.03e-11	3.38e-10	29.2434	4.29886
SLIT2	2834.34	-0.642261	0.0986158	-6.80102	1.04e-11	3.41e-10	-0.68315	0.100448
CDC25B	3973.81	-0.486229	0.0732116	-6.79515	1.08e-11	3.54e-10	-0.504791	0.074287
COL12A1	9042.31	-0.930072	0.152594	-6.78588	1.15e-11	3.77e-10	-1.03617	0.152694
DBN1	6296.6	-0.569735	0.0868016	-6.78376	1.17e-11	3.82e-10	-0.599105	0.0883146
ACSL1	1327.52	-0.913453	0.149294	-6.7791	1.21e-11	3.93e-10	-1.01567	0.149823
DPY19L3	1012.75	-0.769391	0.121415	-6.77455	1.25e-11	4.05e-10	-0.836589	0.12349
LOC117018034	128.724	-1.04537	0.179281	-6.77097	1.28e-11	4.14e-10	-1.17814	0.173999
MAGED1	2317.87	-0.559287	0.085289	-6.76911	1.3e-11	4.19e-10	-0.587282	0.0867591
ABCA8	145.675	-0.999458	0.168514	-6.76734	1.31e-11	4.23e-10	-1.12278	0.165911
MOCOS	418.813	0.581643	0.0890275	6.7647	1.34e-11	4.3e-10	0.61298	0.0906145
PPP2R2C	353.381	-0.686466	0.107148	-6.74535	1.53e-11	4.9e-10	-0.736495	0.109186
BCL2	295.647	-0.862606	0.14001	-6.73831	1.6e-11	5.13e-10	-0.953384	0.141487
RAB38	343.254	0.689291	0.107851	6.73359	1.66e-11	5.29e-10	0.740085	0.109909
WASF3	285.148	-0.838136	0.135351	-6.73149	1.68e-11	5.35e-10	-0.922963	0.137111
CEBPB	5632.06	0.676438	0.105867	6.7184	1.84e-11	5.84e-10	0.724932	0.107902
SCPEP1	3823.57	0.528895	0.0811478	6.70603	2e-11	6.35e-10	0.553244	0.0824995
LOC117017804	4043.61	0.686355	0.107915	6.70115	2.07e-11	6.55e-10	0.737116	0.109998
ARHGAP19	593.665	-0.523068	0.0802615	-6.70091	2.07e-11	6.55e-10	-0.546692	0.0815848
RRM2	2058.94	-0.720492	0.114447	-6.67799	2.42e-11	7.64e-10	-0.778858	0.116631
MED25	2391.58	0.695804	0.110193	6.66819	2.59e-11	8.15e-10	0.749092	0.112338
SCUBE2	452.543	-0.676198	0.106766	-6.66507	2.65e-11	8.3e-10	-0.72553	0.108856
TFAM	166.688	-1.48778	0.288486	-6.65689	2.8e-11	8.76e-10	-1.63059	0.244947
LOC117016517	260.081	-0.628119	0.0985464	-6.65454	2.84e-11	8.88e-10	-0.668471	0.100453
REM2	120.467	0.967873	0.164926	6.65383	2.86e-11	8.91e-10	1.0887	0.16362
CASP8	707.181	0.571377	0.0889425	6.65053	2.92e-11	9.09e-10	0.602306	0.0905652
LOXL3	806.724	0.675395	0.106889	6.6502	2.93e-11	9.09e-10	0.724817	0.108992
MUC1	160.444	1.19695	0.224225	6.63915	3.15e-11	9.78e-10	1.35577	0.204209
FHL1	4743.8	-0.386757	0.0592871	-6.61893	3.62e-11	1.12e-09	-0.396794	0.0599483
BATF3	34.7653	2.15304	0.358572	6.61839	3.63e-11	1.12e-09	2.2488	0.339781
NARF	1317.07	0.6571	0.104254	6.61604	3.69e-11	1.14e-09	0.703455	0.106326
MAP3K6	1257.96	0.775686	0.126021	6.6139	3.74e-11	1.15e-09	0.848297	0.12826
PALM	1947.09	0.706111	0.113083	6.61354	3.75e-11	1.15e-09	0.76263	0.115314
COBLL1	860.412	-0.984359	0.170287	-6.60863	3.88e-11	1.19e-09	-1.11128	0.168155
RHBDF1	2607.51	0.653224	0.103789	6.60342	4.02e-11	1.23e-09	0.699022	0.105858
F3	492.561	-0.859272	0.142909	-6.59933	4.13e-11	1.26e-09	-0.953807	0.144531
LOC117025895	5220.58	-0.73346	0.118521	-6.59293	4.31e-11	1.31e-09	-0.796537	0.120817
TENM3	1255.76	-0.961679	0.166012	-6.5766	4.81e-11	1.46e-09	-1.08438	0.164884
CLCN7	1407.5	0.667307	0.106871	6.57097	5e-11	1.51e-09	0.716439	0.109031
ENAH	4399.56	-0.866748	0.145328	-6.56691	5.14e-11	1.55e-09	-0.964431	0.146862
RIMS1	242.274	-0.965859	0.167455	-6.56274	5.28e-11	1.59e-09	-1.09026	0.166129
PFN2	1021.85	-0.942512	0.162572	-6.54572	5.92e-11	1.78e-09	-1.06157	0.162178
CLCF1	951.854	0.633631	0.101311	6.54596	5.91e-11	1.78e-09	0.676541	0.103352
NAB2	2194.85	0.493529	0.0773697	6.54436	5.98e-11	1.79e-09	0.514544	0.0786241
SGCD	306.271	-0.708121	0.114844	-6.54234	6.06e-11	1.81e-09	-0.766519	0.117163
ADAMTSL3	1644.33	-0.753656	0.123718	-6.5274	6.69e-11	2e-09	-0.823076	0.126095
CCDC85C	355.189	-0.982826	0.172812	-6.52538	6.78e-11	2.02e-09	-1.11331	0.170613
PLPP2	1253.24	0.56111	0.0890902	6.52027	7.02e-11	2.09e-09	0.591788	0.0907612
TMEM63A	916.222	0.49706	0.0783046	6.51673	7.19e-11	2.13e-09	0.518712	0.0795969
IRF2	709.476	0.610042	0.0977755	6.50839	7.6e-11	2.25e-09	0.649112	0.0997346
IRS2	855.254	-0.765368	0.126682	-6.4958	8.26e-11	2.44e-09	-0.838513	0.129085
RAPGEF2	1325.75	-0.9557	0.167382	-6.4935	8.39e-11	2.47e-09	-1.08066	0.166422
RIPOR1	3809.84	0.517533	0.0820986	6.48966	8.6e-11	2.53e-09	0.542094	0.0835319
SESN3	417.206	-1.03408	0.187235	-6.48697	8.76e-11	2.57e-09	-1.17871	0.181703
CDKN1A	2786.28	0.535534	0.0852603	6.4822	9.04e-11	2.65e-09	0.562711	0.0868086
CSDE1	9364.39	-0.419805	0.0659544	-6.48184	9.06e-11	2.65e-09	-0.433164	0.0668273
LMAN1	1792.94	-0.731677	0.120681	-6.47373	9.56e-11	2.79e-09	-0.797066	0.123123
PRICKLE3	1884.03	0.677648	0.110671	6.46783	9.94e-11	2.89e-09	0.730801	0.11299
ACVR2A	410.463	-0.837822	0.142182	-6.45897	1.05e-10	3.06e-09	-0.931387	0.1442
TRIM37	1341.7	-0.667209	0.109066	-6.45119	1.11e-10	3.22e-09	-0.718429	0.111364
PARP11	92.9382	1.2083	0.237272	6.45038	1.12e-10	3.23e-09	1.37873	0.213744
LOC117017706	182.938	0.860701	0.147338	6.44782	1.13e-10	3.28e-09	0.961096	0.149058
MRPS16	563.317	-0.544611	0.0873194	-6.44709	1.14e-10	3.29e-09	-0.573478	0.0889515
MAP2K4	1166.1	-0.494163	0.0787617	-6.44298	1.17e-10	3.37e-09	-0.51598	0.0800841
CORO1B	8781.17	0.61573	0.1	6.43572	1.23e-10	3.53e-09	0.656863	0.102065
TMEM63B	3436.92	0.419406	0.0663897	6.43475	1.24e-10	3.54e-09	0.432935	0.0672807
FILIP1L	1368.95	-0.517504	0.0828623	-6.43297	1.25e-10	3.57e-09	-0.542534	0.0843365
RUSC1	1908.42	0.6256	0.101818	6.43316	1.25e-10	3.57e-09	0.668658	0.103939
AHI1	1158.58	-0.654525	0.107133	-6.43001	1.28e-10	3.63e-09	-0.70345	0.109401
ANKRD23	493.504	0.629451	0.102588	6.42889	1.29e-10	3.65e-09	0.673323	0.104734
RAC2	551.032	-0.584565	0.0945988	-6.42706	1.3e-10	3.69e-09	-0.620168	0.0964931
NGF	543.998	0.710213	0.117718	6.4204	1.36e-10	3.85e-09	0.771709	0.120196
CTSC	338.029	0.683283	0.112838	6.41038	1.45e-10	4.1e-09	0.738794	0.11525
MAGI1	370.303	-0.761482	0.127935	-6.40812	1.47e-10	4.16e-09	-0.836007	0.130461
B3GALNT2	585.374	-1.16275	0.226694	-6.40779	1.48e-10	4.16e-09	-1.33265	0.207973
HMMR	1110.82	-0.643915	0.105626	-6.40623	1.49e-10	4.19e-09	-0.691052	0.107872
WARS1	7052.25	0.393978	0.0625259	6.40397	1.51e-10	4.25e-09	0.405341	0.0632953
ATOH8	870.14	-0.578753	0.0940392	-6.3977	1.58e-10	4.41e-09	-0.61371	0.0959267
CDA	193.404	0.977736	0.176196	6.39733	1.58e-10	4.42e-09	1.11333	0.174031
ARID3B	427.22	0.717526	0.119846	6.38601	1.7e-10	4.75e-09	0.78156	0.122386
TBX2	2628.5	0.733411	0.123022	6.38161	1.75e-10	4.88e-09	0.80147	0.125591
DESI2	1401.09	-0.628201	0.103234	-6.37956	1.78e-10	4.93e-09	-0.672597	0.10543
LOC117030696	296.211	-0.881305	0.153995	-6.37496	1.83e-10	5.07e-09	-0.990543	0.15538
GMIP	449.629	0.747962	0.12606	6.37358	1.85e-10	5.11e-09	0.819926	0.128645
CKAP2L	2157.08	0.444551	0.0713211	6.3681	1.91e-10	5.28e-09	0.460968	0.072387
FUZ	215.819	0.73434	0.123806	6.35468	2.09e-10	5.76e-09	0.803315	0.126413
TACC2	1138.49	-0.681653	0.11366	-6.35392	2.1e-10	5.77e-09	-0.737938	0.116139
FSCN1	10494.2	0.545278	0.0890359	6.33889	2.31e-10	6.35e-09	0.575348	0.0907648
TCF4	906.464	-0.792788	0.136061	-6.33488	2.38e-10	6.51e-09	-0.87795	0.13859
BICDL1	314.55	0.865765	0.151877	6.32979	2.45e-10	6.71e-09	0.972292	0.153606
COL1A2	15902.2	-0.41845	0.0674777	-6.3204	2.61e-10	7.12e-09	-0.43241	0.0684149
FDPS	8550.58	0.713047	0.12043	6.31893	2.63e-10	7.18e-09	0.777574	0.123055
SPRY2	386.335	0.717003	0.121383	6.31078	2.78e-10	7.55e-09	0.782712	0.124028
ELF4	950.926	0.498442	0.0813065	6.30658	2.85e-10	7.74e-09	0.521877	0.0827512
ARRDC2	1928.36	0.591156	0.097768	6.30603	2.86e-10	7.76e-09	0.629513	0.0998271
IPO8	1147.91	-0.765269	0.131452	-6.29306	3.11e-10	8.42e-09	-0.844113	0.134134
CORO1C	2256.16	-0.88306	0.156954	-6.29244	3.13e-10	8.44e-09	-0.996382	0.158346
PDE4D	1135.24	-0.735948	0.125569	-6.29139	3.15e-10	8.47e-09	-0.806993	0.12827
FAM91A1	968.688	-1.05264	0.200744	-6.2913	3.15e-10	8.47e-09	-1.21263	0.192747
MAP3K19	30.9025	2.08271	0.380622	6.28484	3.28e-10	8.81e-09	2.19593	0.3494
SLC39A10	601.915	-1.15801	0.232094	-6.28387	3.3e-10	8.85e-09	-1.33545	0.21252
CLCN3	670.822	-0.867623	0.153698	-6.2836	3.31e-10	8.85e-09	-0.976647	0.155428
MGAT4B	2981.85	0.575887	0.0954873	6.27677	3.46e-10	9.23e-09	0.61185	0.0974785
GRP	3632.05	0.661438	0.111376	6.27629	3.47e-10	9.24e-09	0.714695	0.113872
RCAN3	755.341	-0.63946	0.107316	-6.27128	3.58e-10	9.52e-09	-0.687989	0.109705
PISD	1645.32	0.474846	0.0776991	6.27035	3.6e-10	9.56e-09	0.49544	0.0790132
TMEM65	108.353	-1.22743	0.253454	-6.26856	3.64e-10	9.66e-09	-1.41044	0.225002
ARPC1B	7773.16	0.571425	0.0948365	6.26719	3.68e-10	9.72e-09	0.606714	0.096808
LMO7	3354.48	-0.620823	0.10406	-6.25875	3.88e-10	1.02e-08	-0.665666	0.106358
DDX6	3620.03	-0.628215	0.105626	-6.24888	4.13e-10	1.09e-08	-0.674753	0.10798
LOC117024523	355.948	-0.610209	0.102288	-6.2476	4.17e-10	1.1e-08	-0.653084	0.104533
SPHK1	2192.24	0.634737	0.106912	6.24577	4.22e-10	1.11e-08	0.682708	0.109307
HIBCH	370.128	-0.617705	0.103784	-6.24208	4.32e-10	1.13e-08	-0.662182	0.106084
MATN2	499.505	-0.639335	0.107866	-6.2413	4.34e-10	1.14e-08	-0.688373	0.110293
SPRY1	370.937	-0.719508	0.123462	-6.24025	4.37e-10	1.14e-08	-0.787624	0.126217
PLA2G7	3741.54	-0.552118	0.0918107	-6.23841	4.42e-10	1.15e-08	-0.584412	0.0936797
ALG2	637.031	0.498221	0.0822706	6.23411	4.54e-10	1.18e-08	0.522222	0.0837685
SPEG	257.957	0.985588	0.184708	6.23206	4.6e-10	1.2e-08	1.13241	0.181708
TPM1	13473.8	-0.486171	0.0802729	-6.22543	4.8e-10	1.25e-08	-0.508584	0.0816945
QSOX1	14286.8	0.478041	0.0788842	6.22278	4.88e-10	1.26e-08	0.499393	0.0802524
STK40	1958.26	0.430321	0.0706467	6.22003	4.97e-10	1.28e-08	0.446008	0.0717051
VWCE	32.1621	2.87369	0.488987	6.21148	5.25e-10	1.35e-08	3.07509	0.495065
BIRC5	1156.88	-0.66763	0.113883	-6.21136	5.25e-10	1.35e-08	-0.723622	0.1165
TSPAN18	306.861	-0.866489	0.15586	-6.20606	5.43e-10	1.4e-08	-0.978549	0.157676
TGFB3	450.483	-0.562497	0.0942955	-6.20131	5.6e-10	1.44e-08	-0.597028	0.0962745
SLC24A3	228.954	-0.743535	0.129261	-6.20072	5.62e-10	1.44e-08	-0.819144	0.132105
RDX	1056.56	-0.82295	0.146218	-6.19885	5.69e-10	1.45e-08	-0.921794	0.148704
PLS1	968.828	-0.653324	0.111471	-6.194	5.87e-10	1.5e-08	-0.706362	0.11404
LOC117017260	250.752	0.873423	0.157873	6.19379	5.87e-10	1.5e-08	0.988219	0.15955
LOC117038556	19.2683	2.60027	0.44882	6.19317	5.9e-10	1.5e-08	2.75645	0.44508
LMBR1L	389.465	0.668949	0.1146	6.18922	6.05e-10	1.53e-08	0.725719	0.117255
LOX	2441.99	-0.850446	0.152719	-6.18832	6.08e-10	1.54e-08	-0.958252	0.154848
GHITM	3843.19	-0.553365	0.0928693	-6.18654	6.15e-10	1.56e-08	-0.586478	0.094799
ZRANB1	730.319	-0.477173	0.0792456	-6.18463	6.23e-10	1.57e-08	-0.498697	0.080635
RHOC	1918.78	0.646067	0.110265	6.18441	6.23e-10	1.57e-08	0.697648	0.112808
ALAS1	1463.06	0.576846	0.0972648	6.18159	6.35e-10	1.6e-08	0.614239	0.0993659
FOSL2	627.049	-0.904372	0.165778	-6.17983	6.42e-10	1.61e-08	-1.02963	0.166612
UTRN	2697.29	-0.980863	0.185757	-6.17588	6.58e-10	1.65e-08	-1.12967	0.182917
PEAR1	457.596	0.683939	0.117848	6.17495	6.62e-10	1.66e-08	0.744653	0.120592
TMEM98	1537.99	0.409647	0.067812	6.15779	7.38e-10	1.84e-08	0.423503	0.0687751
THUMPD1	536.672	-1.13812	0.233333	-6.15697	7.41e-10	1.85e-08	-1.32205	0.214724
LOC117022840	70.4448	1.04892	0.206153	6.15521	7.5e-10	1.87e-08	1.21682	0.19769
MYH10	8071.62	-0.594449	0.101058	-6.15247	7.63e-10	1.9e-08	-0.635646	0.103316
ERCC6L	731.806	-0.936345	0.175425	-6.13736	8.39e-10	2.08e-08	-1.07397	0.174988
MTMR9	101.348	-1.38941	0.30631	-6.13314	8.62e-10	2.13e-08	-1.5766	0.257062
DCTN4	2109.7	-0.70186	0.122383	-6.13239	8.66e-10	2.14e-08	-0.768157	0.125262
SUSD6	948.66	0.45766	0.0765434	6.12918	8.83e-10	2.18e-08	0.477073	0.0778363
RC3H2	1719.11	-0.788065	0.140725	-6.1223	9.22e-10	2.27e-08	-0.879134	0.143596
CHPT1	524.787	-0.729326	0.128283	-6.12073	9.31e-10	2.29e-08	-0.803333	0.131248
MAP7D2	44.0385	-1.63912	0.35361	-6.12009	9.35e-10	2.3e-08	-1.7979	0.29377
DDX41	1772.14	0.68842	0.119959	6.11977	9.37e-10	2.3e-08	0.751562	0.122809
A4GALT	3901.82	0.58253	0.0994245	6.11859	9.44e-10	2.31e-08	0.621889	0.101639
TCIRG1	3071.32	0.632164	0.108924	6.11695	9.54e-10	2.33e-08	0.681908	0.111478
PNRC1	709.764	0.774223	0.137889	6.11621	9.58e-10	2.34e-08	0.861328	0.140827
SIPA1	2226	0.621537	0.106895	6.11578	9.61e-10	2.34e-08	0.668963	0.109383
TBC1D17	910.912	0.595257	0.101906	6.11419	9.7e-10	2.36e-08	0.637203	0.104217
LY6G5B	153.478	0.840266	0.152706	6.11338	9.75e-10	2.37e-08	0.948085	0.155084
ISYNA1	341.362	1.14199	0.237232	6.11162	9.86e-10	2.39e-08	1.32971	0.217571
MEIS1	1065.62	-0.517966	0.0876485	-6.10857	1.01e-09	2.43e-08	-0.546076	0.089395
RNF145	1063.61	-0.817118	0.147576	-6.1082	1.01e-09	2.43e-08	-0.917757	0.15025
KIAA0513	1263.49	0.382812	0.0637475	6.10681	1.02e-09	2.45e-08	0.394346	0.0645749
ANAPC13	603.485	-0.532083	0.0902575	-6.10674	1.02e-09	2.45e-08	-0.562503	0.0921117
MAP3K14	371.711	0.667006	0.116075	6.10174	1.05e-09	2.52e-08	0.725214	0.118854
USF1	2236.12	0.772466	0.13829	6.08738	1.15e-09	2.75e-08	0.860045	0.141283
GPD2	1302.57	-0.98695	0.191469	-6.08303	1.18e-09	2.82e-08	-1.14329	0.187947
TOP2A	8432.62	-0.792168	0.142735	-6.08288	1.18e-09	2.82e-08	-0.88596	0.145648
SEC22B	1391.33	-0.8078	0.146517	-6.073	1.26e-09	2.99e-08	-0.906902	0.149333
UGGT1	1603.31	-0.979145	0.189699	-6.073	1.26e-09	2.99e-08	-1.13381	0.186697
PLAUR	4509.7	0.45224	0.0764001	6.06715	1.3e-09	3.1e-08	0.4714	0.077697
NUSAP1	3836.74	-0.427821	0.0720851	-6.06563	1.31e-09	3.12e-08	-0.444091	0.0732144
MOB3B	343.872	-0.884698	0.165003	-6.06383	1.33e-09	3.15e-08	-1.00949	0.166477
ALDH1L2	2755.02	-0.684911	0.12059	-6.06048	1.36e-09	3.21e-08	-0.748603	0.123522
NUCKS1	8383.1	-0.523002	0.0893862	-6.05638	1.39e-09	3.29e-08	-0.552469	0.091221
DIAPH3	2225.28	-0.851789	0.157289	-6.055	1.4e-09	3.31e-08	-0.966032	0.159543
CPD	1603.41	-1.02833	0.204998	-6.05383	1.41e-09	3.33e-08	-1.19809	0.197907
HMGA2	2116.82	0.779407	0.140849	6.04983	1.45e-09	3.41e-08	0.870463	0.143882
CTSZ	5359.56	0.493899	0.0842234	6.04493	1.49e-09	3.51e-08	0.518926	0.0858449
RAB27A	1147.56	-1.02293	0.204267	-6.03573	1.58e-09	3.71e-08	-1.19254	0.19758
IGFBP6	2089.74	0.682789	0.120745	6.0348	1.59e-09	3.73e-08	0.746567	0.12371
LOC117036657	101.83	0.957191	0.185234	6.03393	1.6e-09	3.74e-08	1.10755	0.183553
NDC1	1516.39	-0.725656	0.129689	-6.03316	1.61e-09	3.75e-08	-0.801211	0.132801
PTPRR	214.288	-1.09987	0.229082	-6.02313	1.71e-09	3.98e-08	-1.28776	0.213802
ARC	70.2414	1.31571	0.296081	6.02199	1.72e-09	4.01e-08	1.51652	0.25183
CDO1	568.599	-0.672694	0.119007	-6.02065	1.74e-09	4.03e-08	-0.734203	0.121947
CCDC69	656.541	0.59843	0.104295	6.01913	1.75e-09	4.06e-08	0.642566	0.106754
MYO1D	4595.11	0.372534	0.06294	6.01625	1.78e-09	4.13e-08	0.383513	0.0637461
CARNMT1	339.548	-0.811566	0.149329	-6.00835	1.87e-09	4.33e-08	-0.914561	0.152215
CALU	21462.2	-0.505085	0.0868344	-6.00809	1.88e-09	4.33e-08	-0.532172	0.0885759
GTPBP1	2579.98	0.359519	0.0607728	6.0061	1.9e-09	4.38e-08	0.369429	0.061509
SPATA2L	412.432	0.708919	0.126934	6.00214	1.95e-09	4.48e-08	0.780643	0.130061
MTARC2	778.085	-0.753402	0.136559	-5.99841	1.99e-09	4.57e-08	-0.838278	0.13975
USP9X	2311.82	-0.622629	0.109441	-5.99846	1.99e-09	4.57e-08	-0.672462	0.112106
DYM	877.399	-0.457043	0.0782392	-5.99489	2.04e-09	4.66e-08	-0.477327	0.0796223
APMAP	1563.15	-0.495199	0.0852504	-5.99235	2.07e-09	4.73e-08	-0.520907	0.0869287
JCAD	1636.66	-0.749015	0.135781	-5.99177	2.08e-09	4.73e-08	-0.832782	0.138987
BCL2L14	25.3405	1.81419	0.386922	5.99197	2.07e-09	4.73e-08	1.96333	0.327661
TRPM4	579.178	0.64102	0.11325	5.9914	2.08e-09	4.73e-08	0.695309	0.116051
NINJ1	2065.65	0.566043	0.0986639	5.98619	2.15e-09	4.88e-08	0.604104	0.100916
TNIK	186.862	-0.855869	0.160702	-5.98308	2.19e-09	4.96e-08	-0.974986	0.162957
IGSF8	3829.5	0.568593	0.0992116	5.98296	2.19e-09	4.96e-08	0.607201	0.101488
EHBP1	603.444	-0.634463	0.112233	-5.97741	2.27e-09	5.12e-08	-0.687473	0.115012
MTMR4	1922.02	-0.775918	0.1422	-5.9751	2.3e-09	5.19e-08	-0.868675	0.145382
LOC117031900	58.9612	1.22564	0.273013	5.97297	2.33e-09	5.25e-08	1.43095	0.23957
ANKRD1	6377.63	-0.335902	0.0570352	-5.96795	2.4e-09	5.4e-08	-0.344103	0.0576585
MICAL1	2474.32	0.678681	0.121484	5.96634	2.43e-09	5.45e-08	0.743102	0.124549
CTSL	30.0405	2.23099	0.428145	5.96521	2.44e-09	5.48e-08	2.36952	0.397223
COL15A1	1365.6	-0.719549	0.13013	-5.96461	2.45e-09	5.49e-08	-0.795421	0.133357
PDGFC	125.483	-1.15171	0.249762	-5.96336	2.47e-09	5.52e-08	-1.35211	0.226737
WNT2	983.643	-0.509867	0.0884375	-5.96249	2.48e-09	5.54e-08	-0.538183	0.0902615
DOK3	117.936	1.04486	0.21499	5.96055	2.51e-09	5.6e-08	1.22561	0.205621
ACTR2	2544.42	-0.774258	0.142264	-5.95993	2.52e-09	5.61e-08	-0.867064	0.145482
KCNN4	341.981	0.702069	0.126547	5.95927	2.53e-09	5.63e-08	0.773091	0.129729
CELF2	1609.99	-0.813515	0.15138	-5.95719	2.57e-09	5.68e-08	-0.919381	0.154331
MSI2	109.657	-1.02684	0.209483	-5.95724	2.57e-09	5.68e-08	-1.20315	0.201965
CDK19	1582.93	-0.572235	0.100435	-5.9545	2.61e-09	5.77e-08	-0.611989	0.102777
SELENOT	2630.53	-0.425078	0.0730034	-5.95416	2.61e-09	5.77e-08	-0.441689	0.0741816
GANC	112.526	0.799889	0.1483	5.95394	2.62e-09	5.77e-08	0.901324	0.151383
ROCK2	2010.07	-0.641794	0.114263	-5.95152	2.66e-09	5.85e-08	-0.697122	0.117134
LCLAT1	1382.88	-0.669958	0.120055	-5.95013	2.68e-09	5.88e-08	-0.732477	0.123103
GSDMD	1954.58	0.642578	0.114454	5.95002	2.68e-09	5.88e-08	0.698131	0.117333
SEC22C	582.828	-0.525603	0.0916512	-5.94674	2.74e-09	5.99e-08	-0.556736	0.0936204
ENO1	13954.2	0.46495	0.0803815	5.94502	2.76e-09	6.05e-08	0.486678	0.0818631
EIF2AK2	271.712	1.04325	0.215342	5.94472	2.77e-09	6.05e-08	1.2248	0.206031
SLC37A3	1152.56	-0.525823	0.0917295	-5.94453	2.77e-09	6.05e-08	-0.55702	0.0937029
CREB3L2	2203.79	-0.457239	0.0790239	-5.94103	2.83e-09	6.17e-08	-0.47795	0.0804491
PLK3	1034.7	0.672819	0.120923	5.9383	2.88e-09	6.26e-08	0.736391	0.124007
PUS1	1952.78	0.713057	0.129547	5.93301	2.97e-09	6.46e-08	0.788	0.132816
TINAGL1	5295.21	0.564357	0.099311	5.93266	2.98e-09	6.46e-08	0.602863	0.101618
TGFBI	2236.08	-0.465797	0.0807239	-5.93203	2.99e-09	6.48e-08	-0.487747	0.0822226
TMEM64	596.586	-0.980945	0.19704	-5.92481	3.13e-09	6.76e-08	-1.14611	0.193443
CCNE1	519.774	0.475817	0.0827197	5.92217	3.18e-09	6.86e-08	0.499274	0.084306
SOAT2	107.098	1.03643	0.21443	5.92157	3.19e-09	6.87e-08	1.21799	0.205687
B4GALNT4	885.464	0.600754	0.106743	5.91739	3.27e-09	7.04e-08	0.647159	0.109366
KPNA3	1296.64	-0.809131	0.15168	-5.91522	3.31e-09	7.12e-08	-0.915377	0.154749
BRPF1	1802.57	0.550392	0.0970142	5.91033	3.41e-09	7.33e-08	0.586498	0.0992328
ATRX	878.438	-1.0333	0.214068	-5.90982	3.42e-09	7.34e-08	-1.21492	0.205577
ZMYND11	1722.18	-0.619077	0.11066	-5.90521	3.52e-09	7.53e-08	-0.669907	0.113443
RHOBTB3	253.238	-0.889214	0.172193	-5.90133	3.61e-09	7.7e-08	-1.02449	0.173604
RRAS	5656.21	0.719417	0.131841	5.89761	3.69e-09	7.87e-08	0.797345	0.135198
GCNT2	333.688	-0.773378	0.143914	-5.89686	3.7e-09	7.89e-08	-0.86836	0.147258
FADS3	12001.7	0.511091	0.0897367	5.89621	3.72e-09	7.91e-08	0.540321	0.0916387
TRADD	864.78	0.5875	0.104582	5.89373	3.78e-09	8.02e-08	0.631413	0.107133
TRIL	129.35	-1.04208	0.218284	-5.88518	3.98e-09	8.43e-08	-1.22795	0.208652
LSM6	888.465	0.551029	0.0976513	5.88176	4.06e-09	8.6e-08	0.587654	0.0999112
BUB1	2054.78	-0.54038	0.0956279	-5.87948	4.12e-09	8.7e-08	-0.575008	0.0977991
CHCHD7	386.884	0.601929	0.107842	5.87463	4.24e-09	8.95e-08	0.64938	0.11054
TMED2	5058.17	-0.754086	0.140453	-5.86479	4.5e-09	9.48e-08	-0.843991	0.143908
CCDC6	1587.2	-0.414734	0.072307	-5.86233	4.56e-09	9.61e-08	-0.430697	0.0734686
RGL3	894.926	0.715085	0.132021	5.85497	4.77e-09	1e-07	0.793074	0.135453
ERRFI1	6244.17	0.47717	0.0841033	5.84711	5e-09	1.05e-07	0.501493	0.0857677
CIART	404.38	0.702978	0.129589	5.84674	5.01e-09	1.05e-07	0.777594	0.132996
MAP1A	4773.27	-0.534318	0.0950471	-5.84586	5.04e-09	1.05e-07	-0.568256	0.0972066
ATG2A	1249.98	0.574198	0.102897	5.8448	5.07e-09	1.06e-07	0.61608	0.105407
FMNL3	2201.5	0.431721	0.0756669	5.84436	5.09e-09	1.06e-07	0.449825	0.0769673
OXCT1	1309.49	-0.827289	0.158558	-5.84081	5.19e-09	1.08e-07	-0.943466	0.16153
LEPR	288.616	-0.919197	0.183015	-5.83766	5.29e-09	1.1e-07	-1.06927	0.183167
DROSHA	1720.5	-0.397761	0.0695435	-5.83565	5.36e-09	1.11e-07	-0.411996	0.0705998
TGOLN2	3764.57	-0.640711	0.116686	-5.83221	5.47e-09	1.13e-07	-0.698443	0.119756
HAND2	1811.46	-0.4696	0.0829137	-5.83159	5.49e-09	1.14e-07	-0.492937	0.0845288
KLHL8	353.294	-0.675561	0.124071	-5.83096	5.51e-09	1.14e-07	-0.742712	0.127374
TP53I13	641.193	0.631411	0.114893	5.82604	5.68e-09	1.17e-07	0.686914	0.117904
ADAMTS1	1053.24	0.661473	0.121265	5.82293	5.78e-09	1.19e-07	0.724937	0.124497
PALS1	272.439	-1.20995	0.27936	-5.82293	5.78e-09	1.19e-07	-1.42758	0.245165
ITGA3	4318.24	0.506049	0.0900244	5.82039	5.87e-09	1.21e-07	0.535266	0.091964
JPT2	3980.9	-0.471101	0.0833717	-5.82005	5.88e-09	1.21e-07	-0.494761	0.0850098
PAWR	1055.38	-0.602913	0.109288	-5.8144	6.09e-09	1.25e-07	-0.651735	0.11209
FBXO9	821.906	-0.683065	0.126105	-5.81403	6.1e-09	1.25e-07	-0.752827	0.129485
SDR42E2	75.0812	0.980827	0.20254	5.81324	6.13e-09	1.25e-07	1.15415	0.198538
CDKN2B	225.709	-0.948484	0.192808	-5.80975	6.26e-09	1.28e-07	-1.11099	0.191228
FOXO6	388.567	-0.555735	0.0999435	-5.80764	6.34e-09	1.29e-07	-0.594371	0.102343
SGK1	1112.72	-0.739698	0.138965	-5.80287	6.52e-09	1.33e-07	-0.827236	0.142556
PHTF2	411.772	-0.812762	0.156432	-5.79797	6.71e-09	1.37e-07	-0.925807	0.159678
SCARA3	3157.05	0.494507	0.0881926	5.79697	6.75e-09	1.37e-07	0.522049	0.0900555
AMHR2	72.9092	1.15803	0.263876	5.79352	6.89e-09	1.4e-07	1.37384	0.237133
TRPM3	111.457	-1.20249	0.279293	-5.79204	6.95e-09	1.41e-07	-1.4225	0.245596
NRP1	2706.58	-0.808277	0.155547	-5.79147	6.98e-09	1.41e-07	-0.920011	0.158856
SLC12A6	764.994	-0.750419	0.141794	-5.79023	7.03e-09	1.42e-07	-0.841978	0.145414
DEXI	2275.88	0.575285	0.104421	5.77836	7.54e-09	1.52e-07	0.61851	0.107039
CLK3	1764.47	0.581341	0.105787	5.77141	7.86e-09	1.58e-07	0.626027	0.10847
PLEKHB2	1775.54	-0.530178	0.0955644	-5.77136	7.86e-09	1.58e-07	-0.564319	0.0977793
ADD3	467.532	-0.945296	0.193686	-5.77126	7.87e-09	1.58e-07	-1.10946	0.192238
PGGHG	1031.8	0.613136	0.112404	5.76709	8.07e-09	1.62e-07	0.665366	0.115373
LRCH4	2607.38	0.489751	0.0878044	5.76465	8.18e-09	1.64e-07	0.516852	0.0896588
GJA1	6042.4	-0.916913	0.185649	-5.76314	8.26e-09	1.65e-07	-1.07118	0.185867
TBCK	296.934	-0.674284	0.125495	-5.76268	8.28e-09	1.65e-07	-0.742981	0.12893
HILPDA	479.883	0.61445	0.11282	5.76059	8.38e-09	1.67e-07	0.667141	0.115811
LOC117022938	457.239	-0.968067	0.201264	-5.76004	8.41e-09	1.68e-07	-1.14115	0.198115
SPOP	1176.17	-0.470003	0.0841597	-5.75531	8.65e-09	1.72e-07	-0.494084	0.0858483
HS6ST2	118.708	-1.11992	0.253806	-5.74772	9.05e-09	1.8e-07	-1.33446	0.232171
NECAP2	1271.04	0.452702	0.0809867	5.74697	9.09e-09	1.8e-07	0.474317	0.0825335
MACF1	6970.99	-0.595148	0.109219	-5.7422	9.35e-09	1.85e-07	-0.643548	0.112073
TRIM2	401.611	-0.905566	0.183295	-5.74235	9.34e-09	1.85e-07	-1.05696	0.184064
MPDZ	2103.46	-0.986056	0.208075	-5.73989	9.47e-09	1.87e-07	-1.16688	0.203293
ITGA4	1452.34	-0.735922	0.139945	-5.7393	9.51e-09	1.88e-07	-0.824604	0.143677
NXN	1564.3	-0.510107	0.0922623	-5.73502	9.75e-09	1.92e-07	-0.541018	0.0943358
NLRC5	99.883	1.02212	0.220371	5.7345	9.78e-09	1.92e-07	1.21483	0.211845
PKIB	278.193	-0.974901	0.20479	-5.73401	9.81e-09	1.93e-07	-1.1524	0.200976
BSG	18556.4	0.582828	0.107007	5.72678	1.02e-08	2.01e-07	0.628657	0.109775
PPP3R1	1136.14	-0.848277	0.168211	-5.72413	1.04e-08	2.04e-07	-0.978654	0.17097
ARHGEF1	3738.16	0.559142	0.102305	5.72044	1.06e-08	2.08e-07	0.599848	0.104861
SLC4A3	1564.74	0.568818	0.104335	5.71723	1.08e-08	2.12e-07	0.611672	0.106988
HGSNAT	2708.6	-0.48088	0.0868662	-5.71687	1.09e-08	2.12e-07	-0.50703	0.0886901
RNF144A	522.525	-0.52716	0.0959715	-5.71589	1.09e-08	2.13e-07	-0.561469	0.0982295
WLS	2284.01	-0.755672	0.145311	-5.71493	1.1e-08	2.14e-07	-0.852081	0.149097
IFT80	377.17	-0.943407	0.195906	-5.71392	1.1e-08	2.14e-07	-1.11116	0.194466
RAD23B	3677	-0.581655	0.107032	-5.71397	1.1e-08	2.14e-07	-0.627451	0.10981
DENND2B	769.315	-0.539738	0.0987229	-5.70315	1.18e-08	2.28e-07	-0.576694	0.101119
CENPI	1169.78	-0.723736	0.138246	-5.70103	1.19e-08	2.31e-07	-0.809802	0.142045
SELENOI	141.208	-1.1713	0.275821	-5.69974	1.2e-08	2.32e-07	-1.39745	0.245179
FAM107B	1055.24	-0.477929	0.0865765	-5.69942	1.2e-08	2.32e-07	-0.50378	0.0883915
SIKE1	289.038	-0.674627	0.127214	-5.69849	1.21e-08	2.33e-07	-0.745298	0.130789
UBTD1	870.233	0.568952	0.104756	5.6978	1.21e-08	2.34e-07	0.612171	0.10744
LOC117031642	210.946	-0.740174	0.14225	-5.69523	1.23e-08	2.37e-07	-0.832017	0.14609
BMI1	329.578	-1.02005	0.222211	-5.69205	1.26e-08	2.41e-07	-1.21583	0.2136
NT5C2	1985.82	-0.368187	0.065878	-5.68966	1.27e-08	2.44e-07	-0.380116	0.0668083
NEK6	1143.78	-0.549487	0.101002	-5.68697	1.29e-08	2.48e-07	-0.588688	0.103515
WNT5B	2807.14	0.491435	0.0894464	5.68546	1.3e-08	2.5e-07	0.519663	0.0914021
ST6GALNAC4	1467.12	0.594246	0.110298	5.68317	1.32e-08	2.53e-07	0.6436	0.113247
EML1	486.489	-0.626799	0.11719	-5.68291	1.32e-08	2.53e-07	-0.684408	0.120433
SIM2	328.452	-0.646059	0.121457	-5.67826	1.36e-08	2.59e-07	-0.709037	0.124869
MPZL3	181.417	-0.716154	0.137243	-5.67515	1.39e-08	2.64e-07	-0.800661	0.141082
NEO1	1142.43	-0.629148	0.117889	-5.67462	1.39e-08	2.64e-07	-0.687584	0.121168
ARHGAP29	1020.16	-0.954037	0.201346	-5.67254	1.41e-08	2.67e-07	-1.12898	0.199025
PLCB4	147.93	-0.767045	0.14947	-5.67031	1.43e-08	2.7e-07	-0.869468	0.153337
HLTF	982.782	-0.695132	0.132662	-5.66676	1.46e-08	2.75e-07	-0.773118	0.13643
TMEM214	3998.8	0.45635	0.0829521	5.66392	1.48e-08	2.8e-07	0.479201	0.0846058
CSPG5	228.494	0.640561	0.120706	5.6601	1.51e-08	2.86e-07	0.702479	0.124111
AMZ2	582.568	0.639726	0.12077	5.65005	1.6e-08	3.02e-07	0.701673	0.124189
PPP2R5A	909.767	-0.594917	0.111266	-5.64539	1.65e-08	3.1e-07	-0.645205	0.114289
SLC45A1	166.691	0.78815	0.155637	5.64268	1.67e-08	3.15e-07	0.899767	0.159457
ATP11B	829.734	-0.669841	0.127652	-5.64101	1.69e-08	3.17e-07	-0.740804	0.131325
LOC117023552	1915.18	0.426025	0.0774539	5.64045	1.7e-08	3.18e-07	0.444815	0.0788616
UBE2E3	2398.58	-0.637025	0.120438	-5.63951	1.71e-08	3.19e-07	-0.698492	0.123857
BRAT1	837.025	0.597912	0.112051	5.6386	1.71e-08	3.21e-07	0.649085	0.115115
CTNNB1	9374.79	-0.758188	0.1484	-5.63677	1.73e-08	3.24e-07	-0.858897	0.152374
PDE7B	589.82	-0.763431	0.149762	-5.6344	1.76e-08	3.28e-07	-0.866171	0.153729
CTCF	2177.12	-0.563325	0.104956	-5.63131	1.79e-08	3.33e-07	-0.606449	0.107692
DZIP1	2163.56	-0.704536	0.135908	-5.62818	1.82e-08	3.39e-07	-0.786906	0.139816
EMC1	4069.86	-0.51205	0.0945705	-5.6269	1.83e-08	3.41e-07	-0.544668	0.0967972
SEC24D	1689.6	-0.609328	0.11475	-5.62685	1.84e-08	3.41e-07	-0.663658	0.117945
SPINDOC	1913.57	0.609921	0.115049	5.61941	1.92e-08	3.55e-07	0.664574	0.118264
TAX1BP3	3812.87	0.494488	0.0912123	5.61787	1.93e-08	3.58e-07	0.524012	0.0932759
MTFR1	1141.38	-0.65978	0.126083	-5.61495	1.97e-08	3.64e-07	-0.728494	0.129742
LOC117020148	4721.24	0.50946	0.0942941	5.61343	1.98e-08	3.66e-07	0.541766	0.0965125
KCTD10	3602.14	-0.37387	0.0679074	-5.61129	2.01e-08	3.7e-07	-0.386732	0.0689203
DOCK7	927.27	-0.767975	0.151747	-5.60855	2.04e-08	3.76e-07	-0.87362	0.155766
BMP1	3348.91	0.527727	0.0981282	5.60642	2.07e-08	3.8e-07	0.563677	0.100541
FBXL12	421.49	0.705874	0.137011	5.60083	2.13e-08	3.92e-07	0.789684	0.140994
KLHL2	620.349	-0.836013	0.169941	-5.59624	2.19e-08	4.02e-07	-0.969207	0.173189
RHOG	2500.83	0.588813	0.111072	5.59574	2.2e-08	4.03e-07	0.638624	0.114127
LRRC14	490.54	0.563893	0.105832	5.59486	2.21e-08	4.04e-07	0.607794	0.108634
IL12RB1	9.86551	3.72115	0.7435	5.5905	2.26e-08	4.14e-07	4.31269	0.771432
WFIKKN2	80.4125	0.976405	0.213558	5.58527	2.33e-08	4.26e-07	1.16699	0.208941
BBS9	339.66	0.516298	0.0962119	5.58457	2.34e-08	4.27e-07	0.550295	0.0985385
DDX51	1157.42	0.644141	0.123392	5.58398	2.35e-08	4.28e-07	0.709125	0.126993
OXSR1	1665.52	-0.513385	0.0956696	-5.58186	2.38e-08	4.32e-07	-0.546854	0.0979699
YIPF6	314.206	-0.993416	0.219649	-5.58196	2.38e-08	4.32e-07	-1.19039	0.213257
EXOSC10	4352.02	0.478087	0.0885992	5.57959	2.41e-08	4.37e-07	0.505208	0.0905457
FST	5180.3	0.422478	0.0776784	5.57799	2.43e-08	4.4e-07	0.441252	0.079106
ILK	6977.12	0.396672	0.0726913	5.57804	2.43e-08	4.4e-07	0.412223	0.0739011
EXOC3L4	21.4378	2.45178	0.506464	5.57723	2.44e-08	4.42e-07	2.64732	0.474666
MXD1	205.105	0.711056	0.139053	5.57306	2.5e-08	4.52e-07	0.797675	0.143131
DSE	3256.17	-0.808457	0.163429	-5.57283	2.51e-08	4.52e-07	-0.931809	0.167206
TJAP1	1959.17	0.442447	0.0816846	5.57099	2.53e-08	4.56e-07	0.464055	0.0832984
DDX18	1840.07	-0.742917	0.146852	-5.56924	2.56e-08	4.6e-07	-0.841041	0.151015
PDE1A	171.123	-0.841769	0.172727	-5.56693	2.59e-08	4.66e-07	-0.979197	0.175895
GLI4	789.233	0.709463	0.138962	5.56349	2.64e-08	4.73e-07	0.795901	0.143058
BRCA1	1159.78	-0.615235	0.117512	-5.56379	2.64e-08	4.73e-07	-0.672611	0.120891
ATP10A	3786.78	0.408201	0.0751151	5.56369	2.64e-08	4.73e-07	0.425237	0.0764308
RABEP2	739.472	0.671168	0.130142	5.55957	2.7e-08	4.83e-07	0.745089	0.134019
FAM111B	756.102	0.508489	0.0950924	5.55925	2.71e-08	4.84e-07	0.541319	0.0973728
RNF31	1224.76	0.484565	0.0902656	5.55822	2.73e-08	4.86e-07	0.513033	0.0923018
INPP5F	774.14	-0.831904	0.17035	-5.55814	2.73e-08	4.86e-07	-0.965777	0.173759
USP14	1216.38	-0.771471	0.154389	-5.5572	2.74e-08	4.88e-07	-0.880968	0.158527
DIO2	742.763	-0.482865	0.0899951	-5.55411	2.79e-08	4.96e-07	-0.511084	0.092019
NSDHL	2592.54	0.587512	0.111776	5.55191	2.83e-08	5.01e-07	0.637916	0.1149
TAX1BP1	1409.02	-0.495578	0.0926468	-5.5494	2.87e-08	5.08e-07	-0.526119	0.0948064
TUFT1	546.301	-0.733147	0.145104	-5.54924	2.87e-08	5.08e-07	-0.828567	0.149312
UCKL1	2978.69	0.541712	0.102223	5.54499	2.94e-08	5.2e-07	0.58153	0.104875
ARHGEF11	1936.73	0.633294	0.12199	5.54394	2.96e-08	5.22e-07	0.696234	0.125585
MAP6D1	137.21	-0.885828	0.18665	-5.54142	3e-08	5.29e-07	-1.04366	0.188338
COL7A1	170.813	0.908849	0.19376	5.54112	3.01e-08	5.29e-07	1.07644	0.194264
MICALL2	1727.67	0.662546	0.128759	5.5379	3.06e-08	5.38e-07	0.734449	0.132622
MTMR14	878.798	0.473093	0.0883764	5.53403	3.13e-08	5.5e-07	0.499862	0.0903251
DLGAP5	2481.87	-0.652111	0.12657	-5.53073	3.19e-08	5.6e-07	-0.721011	0.130365
LOC117020383	260.692	0.783896	0.158558	5.53008	3.2e-08	5.61e-07	0.899713	0.162694
NHERF1	2332.62	0.531157	0.10033	5.52967	3.21e-08	5.62e-07	0.568963	0.102893
TM7SF3	2012.98	-0.570907	0.108753	-5.52775	3.24e-08	5.67e-07	-0.617716	0.111748
IARS2	2003.59	-0.410788	0.0761874	-5.52401	3.31e-08	5.79e-07	-0.42842	0.077556
FREM1	28.9611	1.32678	0.34548	5.5235	3.32e-08	5.8e-07	1.57582	0.285293
LMF2	4474.61	0.635678	0.123091	5.52168	3.36e-08	5.85e-07	0.699921	0.126759
CIITA	18.2784	2.64421	0.542828	5.51862	3.42e-08	5.94e-07	2.87671	0.521273
BMP5	162.902	-0.87884	0.185735	-5.51603	3.47e-08	6.03e-07	-1.03559	0.187742
MATR3	5221.02	-0.668524	0.130781	-5.51442	3.5e-08	6.07e-07	-0.743075	0.134751
TSC22D2	933.95	-0.752566	0.151114	-5.51321	3.52e-08	6.11e-07	-0.856909	0.155428
TMEM37	57.3328	1.04262	0.242268	5.51221	3.54e-08	6.14e-07	1.26231	0.229003
COL3A1	12434.7	-0.500596	0.0944166	-5.50862	3.62e-08	6.25e-07	-0.532587	0.0966825
PPP3CB	1063.48	-0.640357	0.124529	-5.50691	3.65e-08	6.31e-07	-0.706404	0.128276
BGN	21324.5	0.532921	0.101219	5.50366	3.72e-08	6.42e-07	0.571512	0.103842
PCDH17	1112.4	-0.698702	0.13822	-5.50282	3.74e-08	6.44e-07	-0.783745	0.142426
AP2A1	5348.38	0.379265	0.0704222	5.49708	3.86e-08	6.65e-07	0.393293	0.0715457
IL27RA	1756.64	0.421294	0.0786864	5.4947	3.91e-08	6.73e-07	0.440529	0.0801735
MFGE8	37306.5	0.498272	0.0942402	5.49239	3.97e-08	6.81e-07	0.530034	0.0965033
LRPPRC	2350.45	-0.524352	0.0996766	-5.49107	4e-08	6.85e-07	-0.561327	0.102226
GULP1	157.775	-1.06916	0.254083	-5.49054	4.01e-08	6.86e-07	-1.29849	0.236495
GNB3	261.353	0.912884	0.197643	5.4905	4.01e-08	6.86e-07	1.08634	0.197858
NCEH1	263.329	-1.04178	0.243613	-5.48919	4.04e-08	6.89e-07	-1.26361	0.2302
ATP6V1B2	2010.99	-0.538239	0.102633	-5.48919	4.04e-08	6.89e-07	-0.57822	0.105338
AUTS2	1289.46	-0.647122	0.126604	-5.48677	4.09e-08	6.98e-07	-0.715817	0.130462
HTR1B	1216.87	-0.972348	0.218189	-5.48453	4.15e-08	7.05e-07	-1.17072	0.213459
SRSF4	4660.05	0.38456	0.071622	5.48452	4.15e-08	7.05e-07	0.399255	0.0727968
RRAD	87.4714	0.898799	0.19355	5.48245	4.19e-08	7.13e-07	1.06684	0.194592
TNFRSF12A	5375.48	0.563948	0.108325	5.47925	4.27e-08	7.25e-07	0.610027	0.111334
PDXDC1	1665.2	-0.468158	0.0883384	-5.47823	4.3e-08	7.28e-07	-0.494692	0.0903013
TBL1XR1	1043.33	-0.64185	0.12574	-5.47393	4.4e-08	7.45e-07	-0.709314	0.12958
TRIM72	217.415	0.802913	0.165772	5.47373	4.41e-08	7.45e-07	0.929798	0.169865
ARL2BP	1411.59	-0.686941	0.136315	-5.47252	4.44e-08	7.49e-07	-0.769068	0.140533
TIMELESS	2045.32	-0.327885	0.0608682	-5.46862	4.54e-08	7.65e-07	-0.337048	0.0616331
LOC117023804	59.3934	2.17865	0.493883	5.46793	4.55e-08	7.67e-07	2.36972	0.433386
DCAF7	2331.42	-0.402301	0.0753409	-5.4674	4.57e-08	7.69e-07	-0.419237	0.0766793
USP22	807.396	-0.844947	0.177917	-5.46689	4.58e-08	7.7e-07	-0.990486	0.181179
MAP1S	2746.49	0.642492	0.126125	5.46498	4.63e-08	7.77e-07	0.710419	0.129995
MATCAP2	100.731	-1.12974	0.280449	-5.45984	4.77e-08	7.99e-07	-1.37553	0.251936
SEPTIN10	1103.92	-0.705841	0.141306	-5.45843	4.8e-08	8.05e-07	-0.795166	0.145677
SLC3A2	6023.19	0.487565	0.0927419	5.45402	4.92e-08	8.24e-07	0.517809	0.0949408
TRIM67	46.3774	-1.70805	0.441913	-5.45391	4.93e-08	8.24e-07	-1.92705	0.353334
ADGRL2	1789.19	-0.663377	0.131343	-5.45164	4.99e-08	8.33e-07	-0.738347	0.135436
SEMA4B	816.846	0.405895	0.0763213	5.44891	5.07e-08	8.45e-07	0.423416	0.0777065
LOC117019265	71.9817	0.947152	0.211708	5.44483	5.19e-08	8.64e-07	1.13918	0.209223
CASP3	1724.65	-0.461555	0.0875942	-5.44348	5.22e-08	8.68e-07	-0.487348	0.0895288
ULK2	844.233	-0.562695	0.108846	-5.44352	5.22e-08	8.68e-07	-0.609171	0.111908
SUDS3	920.752	-0.475698	0.0905194	-5.44179	5.27e-08	8.76e-07	-0.503941	0.0926059
EHBP1L1	3771.44	0.551648	0.106517	5.44074	5.31e-08	8.8e-07	0.595531	0.109458
CHMP2B	235.894	-0.761451	0.155971	-5.43993	5.33e-08	8.83e-07	-0.873003	0.160481
TWSG1	718.136	-0.855228	0.182189	-5.43965	5.34e-08	8.83e-07	-1.00731	0.185179
WWC2	779.709	-0.924986	0.204496	-5.43787	5.39e-08	8.91e-07	-1.10824	0.2038
DNASE2	3632.66	0.567127	0.110012	5.43453	5.49e-08	9.07e-07	0.614876	0.113142
LOC117031869	1625.25	-0.584569	0.113909	-5.43178	5.58e-08	9.2e-07	-0.63684	0.117243
CSK	2522.31	0.502401	0.0962814	5.42979	5.64e-08	9.29e-07	0.535801	0.0986781
HDAC7	4287.39	0.462017	0.0879433	5.42873	5.68e-08	9.33e-07	0.488043	0.0898999
PTGS1	148.806	-0.652763	0.129502	-5.42859	5.68e-08	9.33e-07	-0.725052	0.133562
GRAMD2B	636.453	0.570489	0.110917	5.4271	5.73e-08	9.4e-07	0.619233	0.1141
CRK	1947.26	-0.68071	0.136278	-5.42367	5.84e-08	9.57e-07	-0.762504	0.140588
LMBR1	625.339	-0.435868	0.0827756	-5.41964	5.97e-08	9.78e-07	-0.457812	0.0844728
TCAF2	1282.74	0.405371	0.0766536	5.41941	5.98e-08	9.78e-07	0.42303	0.0780583
TFEB	834.804	0.581079	0.11352	5.4155	6.11e-08	9.98e-07	0.632798	0.116849
AP1AR	1005.05	-0.724388	0.147347	-5.41404	6.16e-08	1.01e-06	-0.822544	0.151928
LOC117037242	2148.5	0.512607	0.098743	5.41376	6.17e-08	1.01e-06	0.548305	0.10128
NR3C1	417.622	-1.08297	0.266114	-5.40917	6.33e-08	1.03e-06	-1.32482	0.244921
MAPK1	3682.67	-0.491263	0.094358	-5.40848	6.36e-08	1.03e-06	-0.522783	0.0966599
CRIM1	4429.84	-0.786796	0.163966	-5.40769	6.38e-08	1.04e-06	-0.910772	0.168421
ZMPSTE24	1545.02	-0.790869	0.165106	-5.40714	6.4e-08	1.04e-06	-0.916637	0.169523
SET	2860.28	-0.550498	0.107018	-5.40642	6.43e-08	1.04e-06	-0.594751	0.110008
ISCA1	642.027	-0.439901	0.0838455	-5.40425	6.51e-08	1.05e-06	-0.462601	0.0855995
NDRG1	4102.78	0.341442	0.0643172	5.39921	6.69e-08	1.08e-06	0.352074	0.0652085
PHLDB3	324.557	0.579101	0.113524	5.39676	6.79e-08	1.1e-06	0.63072	0.11687
FANCI	1391.94	-0.518608	0.100399	-5.39483	6.86e-08	1.11e-06	-0.555859	0.103036
CDH2	1977.28	-0.697682	0.141347	-5.39344	6.91e-08	1.11e-06	-0.786708	0.145864
FAM149A	381.589	-0.805361	0.169888	-5.38902	7.08e-08	1.14e-06	-0.938632	0.174175
LOC117034388	4306.97	0.503287	0.0973149	5.38628	7.19e-08	1.16e-06	0.537478	0.0997865
PSAT1	2319.31	-0.593717	0.117067	-5.38559	7.22e-08	1.16e-06	-0.649545	0.120608
CDK6	2395.68	-0.563444	0.110316	-5.38566	7.22e-08	1.16e-06	-0.611276	0.113501
LOC117032445	259.951	0.675784	0.136272	5.38426	7.27e-08	1.16e-06	0.757336	0.140658
SERPINC1	32.8268	1.59164	0.431348	5.3843	7.27e-08	1.16e-06	1.834	0.34062
YME1L1	3877.32	-0.456979	0.0876946	-5.38351	7.3e-08	1.17e-06	-0.482636	0.0896507
LOC117034455	756.613	0.785161	0.165059	5.36875	7.93e-08	1.27e-06	0.910788	0.169646
PI4KB	2114.07	0.574481	0.113228	5.36583	8.06e-08	1.29e-06	0.625576	0.116585
ORAI1	623.264	0.495363	0.0960411	5.36565	8.07e-08	1.29e-06	0.528257	0.0984517
PTCH2	139.166	0.838938	0.181036	5.3587	8.38e-08	1.33e-06	0.98964	0.184679
MAPK7	1304.37	0.538774	0.105627	5.35332	8.64e-08	1.37e-06	0.581244	0.108576
PYCR2	2316.51	0.483352	0.0937504	5.3528	8.66e-08	1.38e-06	0.514086	0.0960405
LOC117022321	21.6606	2.25881	0.524062	5.3507	8.76e-08	1.39e-06	2.47081	0.461773
CORO7	999.196	0.650251	0.13124	5.34638	8.97e-08	1.42e-06	0.724444	0.135502
NBL1	963.813	0.540332	0.10613	5.34588	9e-08	1.42e-06	0.583306	0.109113
POLR3B	735.428	-0.65976	0.133554	-5.34543	9.02e-08	1.43e-06	-0.737195	0.137911
KAZN	743.443	0.412343	0.0792276	5.34278	9.15e-08	1.44e-06	0.431513	0.0807655
ACP7	81.8682	0.941222	0.215814	5.34275	9.15e-08	1.44e-06	1.14066	0.213496
GUCY1B1	1009.58	-0.733915	0.152255	-5.34274	9.16e-08	1.44e-06	-0.839278	0.157088
XPOT	3477.65	-0.475347	0.0923569	-5.33722	9.44e-08	1.49e-06	-0.504775	0.0945764
GFPT2	866.246	0.447963	0.0867602	5.33	9.82e-08	1.54e-06	0.472673	0.0886815
SMIM14	731.321	-0.831077	0.180046	-5.32883	9.88e-08	1.55e-06	-0.980347	0.18397
EHD2	14908.4	-0.313499	0.0596895	-5.32856	9.9e-08	1.55e-06	-0.321955	0.0604206
SEC23A	1203.27	-0.929277	0.212401	-5.32831	9.91e-08	1.55e-06	-1.12482	0.211102
CD276	2168.51	0.433613	0.0838951	5.32375	1.02e-07	1.59e-06	0.456081	0.0856692
GAPDH	3502.1	0.666451	0.135835	5.32356	1.02e-07	1.59e-06	0.747005	0.140321
CERK	1966.71	-0.408826	0.0789026	-5.31774	1.05e-07	1.64e-06	-0.4277	0.0804289
ZNF385A	1608.1	0.674445	0.138029	5.31613	1.06e-07	1.65e-06	0.758132	0.14261
MZT1	471.404	-0.829987	0.180338	-5.31544	1.06e-07	1.66e-06	-0.979753	0.184322
CASTOR2	461.066	-0.531546	0.104961	-5.31129	1.09e-07	1.69e-06	-0.573089	0.1079
FARSB	3251.98	-0.356384	0.0683985	-5.31143	1.09e-07	1.69e-06	-0.368906	0.0694551
STAG1	670.531	-0.895835	0.201771	-5.31023	1.09e-07	1.7e-06	-1.07755	0.20292
ZNF664	2411.13	-0.637279	0.129192	-5.30956	1.1e-07	1.71e-06	-0.708414	0.133422
SNX10	416.4	0.64628	0.131376	5.30877	1.1e-07	1.71e-06	0.720427	0.135705
MTMR12	1107.1	-0.648448	0.131953	-5.30694	1.11e-07	1.73e-06	-0.723389	0.13631
MAML2	595.206	-0.805531	0.173491	-5.30578	1.12e-07	1.73e-06	-0.944498	0.178013
SMARCC1	2270.16	-0.348629	0.0669238	-5.30577	1.12e-07	1.73e-06	-0.360375	0.0679214
MAN2C1	1914.49	0.585063	0.117096	5.30533	1.12e-07	1.74e-06	0.640454	0.120719
ITPR3	2206.14	0.553817	0.110089	5.30276	1.14e-07	1.76e-06	0.600934	0.113325
SLC39A3	1296.73	0.566784	0.113029	5.30166	1.15e-07	1.77e-06	0.617281	0.116432
SYNGR2	1708.36	0.47518	0.0930097	5.30062	1.15e-07	1.78e-06	0.505032	0.095278
MAP4K5	1380.03	-0.578794	0.115805	-5.29965	1.16e-07	1.78e-06	-0.632581	0.119363
MTPN	4791.47	-0.55766	0.111038	-5.29897	1.16e-07	1.79e-06	-0.605837	0.114331
COPS3	1525.69	-0.583452	0.116904	-5.29826	1.17e-07	1.79e-06	-0.638566	0.120524
GSAP	65.5558	1.06113	0.26665	5.29777	1.17e-07	1.8e-06	1.31043	0.247354
FAM20B	1942.17	-0.6637	0.135947	-5.2977	1.17e-07	1.8e-06	-0.744255	0.140486
TCF7L2	572.867	-0.700149	0.145092	-5.29738	1.17e-07	1.8e-06	-0.794243	0.149931
SH3PXD2B	1268.31	0.446678	0.087067	5.29712	1.18e-07	1.8e-06	0.471513	0.0890131
RNF14	1455.23	-0.736136	0.15452	-5.29625	1.18e-07	1.8e-06	-0.844824	0.159514
CSRNP3	90.6408	-0.805932	0.174052	-5.29569	1.19e-07	1.81e-06	-0.945796	0.178597
STARD9	256.419	0.703961	0.146374	5.28834	1.23e-07	1.88e-06	0.799955	0.151267
SBNO2	2712.25	0.670803	0.138059	5.28621	1.25e-07	1.9e-06	0.754347	0.142701
WASL	435.294	-0.91321	0.209282	-5.28513	1.26e-07	1.91e-06	-1.10559	0.209189
TXNDC5	7173.64	-0.269821	0.0516033	-5.28483	1.26e-07	1.91e-06	-0.275297	0.0520919
SEPTIN2	7979.31	-0.412895	0.0802811	-5.28348	1.27e-07	1.92e-06	-0.432615	0.0818807
SLC5A2	41.3401	1.03436	0.256684	5.28307	1.27e-07	1.93e-06	1.27712	0.241738
VPS26B	1480.91	-0.417112	0.081168	-5.28247	1.27e-07	1.93e-06	-0.437452	0.0828121
ADCK5	1719.06	0.658839	0.135299	5.27974	1.29e-07	1.96e-06	0.738348	0.139846
EHD1	3332.11	0.506889	0.100261	5.27882	1.3e-07	1.96e-06	0.543448	0.102949
LOC117028993	85.4601	-0.905137	0.206942	-5.27645	1.32e-07	1.99e-06	-1.09453	0.207436
ARMT1	398.669	-0.68512	0.141983	-5.27578	1.32e-07	1.99e-06	-0.774399	0.146784
RAB7B	763.203	-0.482898	0.0951392	-5.2756	1.32e-07	1.99e-06	-0.514561	0.0975361
PTPN11	971.835	-0.958577	0.226741	-5.27516	1.33e-07	2e-06	-1.17278	0.222322
LOC117014808	1580.68	-0.738287	0.155925	-5.27382	1.34e-07	2.01e-06	-0.849091	0.161001
SHB	3910.1	0.420721	0.0820756	5.27269	1.34e-07	2.02e-06	0.44168	0.0837674
ATP2A1	153.321	0.928856	0.215713	5.27267	1.34e-07	2.02e-06	1.12986	0.214287
CITED2	1821.37	-0.584838	0.117919	-5.27066	1.36e-07	2.04e-06	-0.641032	0.121623
CTDP1	1855.07	0.517586	0.102804	5.26923	1.37e-07	2.05e-06	0.556663	0.105644
ASL	2466.78	0.590752	0.119362	5.26783	1.38e-07	2.06e-06	0.648721	0.123148
G3BP2	1569.66	-0.688592	0.143168	-5.26654	1.39e-07	2.08e-06	-0.779593	0.148027
PREPL	134.46	-1.27369	0.357182	-5.26252	1.42e-07	2.12e-06	-1.557	0.295865
AOX1	150.512	0.863843	0.193919	5.25756	1.46e-07	2.18e-06	1.0348	0.196821
TNPO1	2834.5	-0.584421	0.118166	-5.25719	1.46e-07	2.18e-06	-0.640838	0.121897
PXDC1	908.118	0.389548	0.0758969	5.2567	1.47e-07	2.18e-06	0.406284	0.0772887
TMBIM6	17488.9	0.37202	0.0723148	5.25664	1.47e-07	2.18e-06	0.38659	0.0735431
LOC117034092	587.767	-0.547415	0.109745	-5.25572	1.47e-07	2.19e-06	-0.593883	0.112997
ENTPD7	455.835	-0.688037	0.143378	-5.25591	1.47e-07	2.19e-06	-0.779288	0.148269
ESCO2	1265.54	-0.701366	0.146831	-5.25528	1.48e-07	2.19e-06	-0.797867	0.151822
VASN	6527.99	0.429833	0.084301	5.25328	1.49e-07	2.21e-06	0.452368	0.0861116
ITFG1	1462.34	-0.560251	0.112719	-5.25291	1.5e-07	2.21e-06	-0.610104	0.116146
SERINC2	226.375	0.691571	0.144442	5.25113	1.51e-07	2.23e-06	0.784403	0.149378
PPP2R5C	1983.89	-0.509623	0.101459	-5.25024	1.52e-07	2.24e-06	-0.547238	0.104231
AJUBA	2995.5	-0.521308	0.104048	-5.24973	1.52e-07	2.24e-06	-0.561571	0.106971
OLFML2B	2990.72	0.419407	0.08224	5.24626	1.55e-07	2.28e-06	0.440399	0.0839453
LIFR	376.952	-1.03372	0.259531	-5.24601	1.55e-07	2.29e-06	-1.28084	0.244155
CFL2	5387.25	-0.579584	0.117352	-5.24513	1.56e-07	2.29e-06	-0.634925	0.12105
NUP155	2886.76	-0.549363	0.110473	-5.24346	1.58e-07	2.31e-06	-0.596582	0.113776
STXBP6	769.939	-0.528551	0.105803	-5.24317	1.58e-07	2.31e-06	-0.570631	0.108833
SHCBP1	2150.8	-0.582713	0.11819	-5.24078	1.6e-07	2.34e-06	-0.639058	0.121939
WAPL	1996.42	-0.548604	0.110377	-5.24021	1.6e-07	2.35e-06	-0.595696	0.113678
ANLN	7509.73	-0.783234	0.169861	-5.2395	1.61e-07	2.35e-06	-0.916318	0.174886
POLM	685.125	0.489669	0.0973984	5.23561	1.64e-07	2.4e-06	0.523254	0.0999413
NUCB1	6773.03	0.520196	0.104115	5.23542	1.65e-07	2.4e-06	0.560455	0.107051
EPS8	1162.59	-0.723492	0.153493	-5.23205	1.68e-07	2.44e-06	-0.830241	0.158684
CAPZA2	2467.91	-0.556483	0.112367	-5.23188	1.68e-07	2.44e-06	-0.605805	0.115791
ABCD3	844.359	-0.748499	0.160391	-5.23007	1.69e-07	2.46e-06	-0.866242	0.165627
CHSY3	378.786	-0.6308	0.129932	-5.22952	1.7e-07	2.47e-06	-0.702434	0.134321
TMEM176B	14527.2	0.502643	0.100362	5.22954	1.7e-07	2.47e-06	0.539063	0.10308
ORC6	1070.56	0.469904	0.0932561	5.22865	1.71e-07	2.47e-06	0.49967	0.0955639
NXT2	271.033	-0.832336	0.185231	-5.22858	1.71e-07	2.47e-06	-0.990095	0.189362
PRR11	450.249	-0.784169	0.170911	-5.22147	1.78e-07	2.57e-06	-0.918927	0.17599
FAM163A	159.293	0.672474	0.140536	5.2216	1.77e-07	2.57e-06	0.759254	0.145407
LOC117027768	53.3685	1.05785	0.272099	5.2211	1.78e-07	2.57e-06	1.31592	0.252039
RASGRP3	45.425	-1.05806	0.272382	-5.21897	1.8e-07	2.6e-06	-1.31646	0.252246
SBNO1	483.903	-0.803445	0.176869	-5.21657	1.82e-07	2.63e-06	-0.947862	0.181702
CHN1	620.297	-0.434891	0.0860508	-5.2138	1.85e-07	2.66e-06	-0.458624	0.0879635
ELOVL1	4633.81	0.37417	0.0733831	5.21348	1.85e-07	2.67e-06	0.38926	0.0746641
EIF5A2	121.824	-1.1575	0.316237	-5.21286	1.86e-07	2.67e-06	-1.43897	0.276043
ARHGAP22	2367.43	0.559263	0.113497	5.21163	1.87e-07	2.69e-06	0.609781	0.117004
NRDC	3306.98	-0.318981	0.0621865	-5.21061	1.88e-07	2.7e-06	-0.328319	0.0630098
SUV39H2	526.256	-0.676179	0.14189	-5.20909	1.9e-07	2.72e-06	-0.764899	0.146839
PNMA2	802.298	-0.746308	0.160642	-5.20822	1.91e-07	2.73e-06	-0.864364	0.165961
BAK1	4343.37	0.432699	0.0857385	5.20514	1.94e-07	2.77e-06	0.45616	0.0876365
FRMD3	341.223	-0.864312	0.196995	-5.20365	1.95e-07	2.79e-06	-1.04041	0.199938
WEE1	582.474	-0.654023	0.136482	-5.20258	1.97e-07	2.8e-06	-0.734733	0.141225
SYTL2	231.799	-0.526499	0.106281	-5.20147	1.98e-07	2.82e-06	-0.568866	0.109366
SDAD1	742.146	-0.817944	0.182114	-5.19984	1.99e-07	2.84e-06	-0.970837	0.186705
COG6	734.916	-0.69367	0.146814	-5.19753	2.02e-07	2.87e-06	-0.789796	0.151956
PPP2CB	1427.28	-0.739902	0.159328	-5.19632	2.03e-07	2.89e-06	-0.855785	0.164691
PROSER3	507.089	-0.498361	0.100124	-5.19599	2.04e-07	2.89e-06	-0.534382	0.102845
DHRSX	416.131	0.615994	0.127335	5.19482	2.05e-07	2.91e-06	0.68386	0.131643
PAICS	288.414	-0.836151	0.188172	-5.19434	2.05e-07	2.91e-06	-0.998705	0.192268
ARHGAP11A	2411.06	-0.605817	0.124894	-5.19426	2.06e-07	2.91e-06	-0.670427	0.129071
RPGR	144.832	-0.907835	0.212951	-5.19403	2.06e-07	2.91e-06	-1.10695	0.21312
ARL3	1072.93	0.432964	0.0859997	5.1935	2.06e-07	2.92e-06	0.456584	0.0879146
TBCEL	194.077	-0.673608	0.141752	-5.19327	2.07e-07	2.92e-06	-0.762019	0.146732
AP5Z1	868.99	0.625869	0.129935	5.18818	2.12e-07	2.99e-06	0.697232	0.134389
STT3A	5631.11	-0.524688	0.1062	-5.18701	2.14e-07	3.01e-06	-0.566891	0.10929
KANK1	3414.25	-0.52908	0.107203	-5.18657	2.14e-07	3.01e-06	-0.572358	0.110354
DEPDC1B	852.595	-0.698544	0.148526	-5.18531	2.16e-07	3.03e-06	-0.797242	0.15375
SRSF6	6943.84	0.327693	0.0642799	5.1844	2.17e-07	3.04e-06	0.337931	0.0651822
ERMP1	347.767	-0.696472	0.148028	-5.1839	2.17e-07	3.05e-06	-0.794389	0.153242
TMTC4	184.835	-0.839759	0.189929	-5.18301	2.18e-07	3.06e-06	-1.00514	0.19393
AGO1	771.347	-0.715663	0.1532	-5.18277	2.19e-07	3.06e-06	-0.821678	0.15854
PHRF1	3194.45	0.537148	0.109145	5.18186	2.2e-07	3.07e-06	0.582529	0.112417
MRPL32	610.957	0.574579	0.117821	5.18128	2.2e-07	3.08e-06	0.630099	0.121611
ELP2	856.212	-0.566926	0.11604	-5.18084	2.21e-07	3.08e-06	-0.620278	0.119725
TCF12	1613.89	-0.700582	0.149281	-5.17928	2.23e-07	3.11e-06	-0.800418	0.154542
NDOR1	1269.88	0.450243	0.0899626	5.17896	2.23e-07	3.11e-06	0.476984	0.0921002
CNOT6	2566.2	-0.455437	0.0910852	-5.17887	2.23e-07	3.11e-06	-0.483118	0.0932863
KDM1B	603.313	-0.695822	0.148041	-5.17864	2.24e-07	3.11e-06	-0.793726	0.153269
DAG1	7254.43	-0.354419	0.0698335	-5.17779	2.25e-07	3.12e-06	-0.367422	0.0709612
LIX1L	1664.53	-0.490009	0.0987215	-5.17479	2.28e-07	3.17e-06	-0.524566	0.101369
TARDBP	2450.55	-0.468804	0.0941695	-5.16953	2.35e-07	3.26e-06	-0.499125	0.0965514
KIAA1549	168.055	-0.737237	0.159644	-5.16934	2.35e-07	3.26e-06	-0.853505	0.165109
ICMT	2642.1	-0.443792	0.0888075	-5.1663	2.39e-07	3.31e-06	-0.469534	0.090884
DRAM1	27.4365	2.00089	0.532961	5.16353	2.42e-07	3.35e-06	2.24445	0.434673
GASK1B	420.615	-1.74114	0.495474	-5.16352	2.42e-07	3.35e-06	-2.00258	0.387831
CD2AP	597.684	-0.714786	0.153709	-5.16264	2.43e-07	3.36e-06	-0.821495	0.159123
CENPU	322.647	-0.654447	0.137864	-5.16222	2.44e-07	3.37e-06	-0.736896	0.142748
VPS13A	377.614	-0.9336	0.224951	-5.16097	2.46e-07	3.39e-06	-1.14913	0.222658
HGS	3816.5	0.524437	0.106797	5.15834	2.49e-07	3.43e-06	0.567122	0.109943
CENPL	662.609	-0.626013	0.130871	-5.15772	2.5e-07	3.44e-06	-0.698464	0.135421
PLCD3	1322.9	0.578575	0.119412	5.15647	2.52e-07	3.46e-06	0.635907	0.123322
AIF1L	710.873	0.487426	0.0985649	5.15486	2.54e-07	3.48e-06	0.521738	0.101213
EPHX2	442.803	0.423353	0.0846595	5.15321	2.56e-07	3.51e-06	0.445811	0.0865113
INTS7	358.413	-0.945977	0.230647	-5.15009	2.6e-07	3.57e-06	-1.16878	0.226944
SCHIP1	1021.54	-0.411867	0.0822857	-5.14894	2.62e-07	3.59e-06	-0.432574	0.0840123
NCALD	35.2466	-1.15825	0.323853	-5.14811	2.63e-07	3.6e-06	-1.44914	0.28149
LIN54	429.1	-0.848734	0.194824	-5.14721	2.64e-07	3.61e-06	-1.02202	0.198558
LOC117027257	9.11915	2.79518	0.647506	5.14508	2.67e-07	3.65e-06	3.13591	0.609497
LRRN4CL	352.899	0.446839	0.0899292	5.14142	2.73e-07	3.72e-06	0.473402	0.0920761
GUCY1A1	213.512	-0.686353	0.146921	-5.13913	2.76e-07	3.76e-06	-0.782272	0.152219
KIAA1217	650.687	-0.469519	0.0950435	-5.13347	2.84e-07	3.87e-06	-0.500463	0.0974903
SHMT1	6444.55	0.390719	0.0781069	5.13065	2.89e-07	3.93e-06	0.408519	0.0796233
LPP	1373.93	-1.12046	0.309309	-5.1281	2.93e-07	3.98e-06	-1.40749	0.274466
GPAT3	562.498	-0.804489	0.181536	-5.12478	2.98e-07	4.04e-06	-0.956579	0.186658
LOC117013824	102.504	0.877248	0.206154	5.12352	3e-07	4.07e-06	1.06798	0.208446
NBEAL2	367.486	0.712366	0.154554	5.12257	3.01e-07	4.08e-06	0.820191	0.160113
ANKRD13B	293.01	0.589799	0.123091	5.11991	3.06e-07	4.14e-06	0.651562	0.127261
DYNC2H1	340.993	-0.785413	0.17595	-5.11753	3.1e-07	4.18e-06	-0.9283	0.181396
ALDOC	475.426	0.577342	0.120153	5.1176	3.09e-07	4.18e-06	0.635348	0.12415
LARS1	3016.98	-0.362561	0.0723864	-5.11785	3.09e-07	4.18e-06	-0.376839	0.0736322
VBP1	1708.67	-0.556718	0.115266	-5.11703	3.1e-07	4.19e-06	-0.608748	0.118965
MYH9	42536.9	-0.505738	0.103495	-5.11665	3.11e-07	4.19e-06	-0.544733	0.106463
FLRT2	538.933	-0.637296	0.134986	-5.11554	3.13e-07	4.21e-06	-0.715255	0.13982
LAG3	76.5091	1.08561	0.294991	5.11407	3.15e-07	4.24e-06	1.36639	0.267182
KIF11	3664.14	-0.447187	0.0906529	-5.10719	3.27e-07	4.39e-06	-0.47421	0.0928516
CTDSPL2	658.703	-0.727128	0.159312	-5.10603	3.29e-07	4.42e-06	-0.84254	0.165009
GTF3C5	850.553	0.505997	0.103923	5.10013	3.39e-07	4.55e-06	0.545343	0.106927
MED12L	124.495	-0.977887	0.247922	-5.09943	3.41e-07	4.56e-06	-1.2219	0.239616
C2CD2	671.98	0.445696	0.090473	5.09951	3.41e-07	4.56e-06	0.472539	0.0926636
MOGAT1	239.353	-0.580092	0.121317	-5.09903	3.41e-07	4.56e-06	-0.639444	0.125405
ASPM	3390.14	-0.51096	0.105091	-5.09857	3.42e-07	4.57e-06	-0.551509	0.108169
PPP2R5E	1655.79	-0.485075	0.0992608	-5.09689	3.45e-07	4.61e-06	-0.51977	0.101978
KLHL28	241.226	-0.946477	0.234966	-5.09496	3.49e-07	4.65e-06	-1.17628	0.230872
KIFC2	303.951	0.799283	0.18144	5.09309	3.52e-07	4.69e-06	0.951246	0.186772
RANBP6	470.584	-0.747004	0.165628	-5.09121	3.56e-07	4.74e-06	-0.872714	0.171416
SASH1	305.561	-1.0387	0.276025	-5.08907	3.6e-07	4.78e-06	-1.30858	0.257136
SPSB3	462.655	0.57412	0.120151	5.08888	3.6e-07	4.79e-06	0.631935	0.12418
GRIN3B	261.206	0.61386	0.129933	5.08784	3.62e-07	4.81e-06	0.684531	0.134543
FAM168B	1205.08	-0.637986	0.136067	-5.08686	3.64e-07	4.83e-06	-0.717297	0.14101
SPIN4	47.507	-1.25937	0.374374	-5.08663	3.64e-07	4.83e-06	-1.56899	0.308453
SETD9	382.857	-0.608203	0.128679	-5.08253	3.72e-07	4.93e-06	-0.677122	0.133225
PLEKHO2	3417.97	0.319292	0.0638957	5.08065	3.76e-07	4.96e-06	0.329171	0.0647892
RNF11	1009.75	-0.663349	0.142855	-5.08082	3.76e-07	4.96e-06	-0.752657	0.148137
ATXN10	1571.89	-0.416988	0.0845567	-5.08125	3.75e-07	4.96e-06	-0.439115	0.0864188
NCOA1	315.646	-0.63622	0.135812	-5.08064	3.76e-07	4.96e-06	-0.71512	0.140754
LPL	375.929	-0.669061	0.144372	-5.08064	3.76e-07	4.96e-06	-0.760672	0.14972
TICAM2	939.296	-0.468383	0.0958791	-5.0798	3.78e-07	4.97e-06	-0.499837	0.098397
PCDH18	364.903	-0.788596	0.178808	-5.07789	3.82e-07	5.02e-06	-0.936197	0.184367
JAM3	1131.61	-0.519323	0.107494	-5.07789	3.82e-07	5.02e-06	-0.562306	0.110736
AGPAT4	475.623	0.65493	0.140774	5.07697	3.83e-07	5.03e-06	0.741084	0.14597
UTP23	360.113	0.596869	0.126039	5.07671	3.84e-07	5.04e-06	0.662199	0.130438
TMEM263	1572.7	-0.570554	0.119713	-5.07323	3.91e-07	5.13e-06	-0.627717	0.123731
SH3BP1	1235.3	0.468659	0.0960905	5.07251	3.93e-07	5.14e-06	0.500272	0.0986242
UBE3B	1231.94	-0.448202	0.0915549	-5.07194	3.94e-07	5.15e-06	-0.475835	0.0938172
TMEM63C	23.6019	1.6438	0.493987	5.0709	3.96e-07	5.17e-06	1.93249	0.381093
B3GNT2	618.218	-0.678746	0.147333	-5.07007	3.98e-07	5.19e-06	-0.774842	0.152827
NRBP2	1000.55	0.567335	0.119051	5.06896	4e-07	5.22e-06	0.623648	0.123033
ADAM8	282.53	0.736435	0.16355	5.06745	4.03e-07	5.25e-06	0.858601	0.169435
CARD19	4185.39	0.598933	0.126826	5.06717	4.04e-07	5.26e-06	0.665244	0.131285
TBC1D9	891.413	0.619394	0.132046	5.06406	4.1e-07	5.33e-06	0.692826	0.136812
GPC4	1734.55	-0.505402	0.104603	-5.06409	4.1e-07	5.33e-06	-0.545254	0.107671
PHLDA2	2874.36	0.662617	0.143242	5.06388	4.11e-07	5.34e-06	0.752391	0.14858
XPO5	2934.2	0.397955	0.0807709	5.06253	4.14e-07	5.37e-06	0.417325	0.082434
NFKBID	126.052	0.699409	0.153266	5.06215	4.15e-07	5.37e-06	0.804804	0.158985
NFIA	208.934	-0.909248	0.222462	-5.05931	4.21e-07	5.45e-06	-1.12428	0.22222
GATAD2B	560.393	-0.795066	0.181958	-5.05539	4.3e-07	5.56e-06	-0.947913	0.187506
HNRNPR	3049.69	-0.633955	0.136135	-5.0523	4.37e-07	5.64e-06	-0.713116	0.141147
FZD7	111.915	-0.791672	0.181274	-5.04727	4.48e-07	5.79e-06	-0.943381	0.186909
FAM171A1	466.11	-0.536235	0.112232	-5.04557	4.52e-07	5.84e-06	-0.584284	0.115801
IBTK	815.847	-0.68018	0.148645	-5.04443	4.55e-07	5.87e-06	-0.778145	0.154258
AP1G1	1852.79	-0.511595	0.106592	-5.03994	4.66e-07	6e-06	-0.553397	0.109802
BBC3	520.407	0.587833	0.124894	5.03877	4.69e-07	6.03e-06	0.651388	0.129275
CMTM4	547.149	-0.717763	0.15951	-5.03468	4.79e-07	6.16e-06	-0.833104	0.165473
BAG4	359.198	-0.718616	0.159763	-5.03447	4.79e-07	6.16e-06	-0.834372	0.165732
ESS2	663.161	0.448984	0.0924688	5.0342	4.8e-07	6.16e-06	0.477231	0.0947977
MRPL40	1876.62	0.532197	0.111562	5.03411	4.8e-07	6.16e-06	0.579415	0.115098
NEDD4L	615.633	-0.450842	0.0929643	-5.03015	4.9e-07	6.28e-06	-0.479496	0.0953244
GPKOW	512.101	0.624609	0.134477	5.02879	4.94e-07	6.32e-06	0.701219	0.139441
PEG10	883.724	-0.633782	0.136858	-5.0285	4.94e-07	6.32e-06	-0.713818	0.141954
HACD4	839.344	0.619083	0.133089	5.02782	4.96e-07	6.33e-06	0.693717	0.137976
LOC117031933	669.207	0.56869	0.120497	5.02771	4.96e-07	6.33e-06	0.626528	0.124615
ZNHIT3	769.143	0.486022	0.100968	5.02792	4.96e-07	6.33e-06	0.522023	0.103825
DYRK1A	1351.79	-0.55433	0.11705	-5.02625	5e-07	6.37e-06	-0.607918	0.120948
TUBD1	268.589	-0.611173	0.13115	-5.02526	5.03e-07	6.4e-06	-0.683076	0.135928
TRIP11	463.56	-0.780133	0.17875	-5.02387	5.06e-07	6.44e-06	-0.927597	0.184638
AGTRAP	3509.4	0.523415	0.109739	5.02397	5.06e-07	6.44e-06	0.568533	0.113164
SETD7	350.575	-0.95159	0.242794	-5.02344	5.08e-07	6.45e-06	-1.19326	0.237539
LOC117018145	173.957	-0.610888	0.131173	-5.02214	5.11e-07	6.48e-06	-0.682801	0.135958
KIF5B	3186.86	-0.797541	0.184495	-5.02094	5.14e-07	6.52e-06	-0.954652	0.190134
KLHL7	214.107	-0.718635	0.160389	-5.01925	5.19e-07	6.57e-06	-0.835331	0.166426
TRIM16	1872.65	0.345488	0.0702439	5.01878	5.2e-07	6.58e-06	0.358357	0.0714032
SIK1	554.429	0.448721	0.0927392	5.01764	5.23e-07	6.61e-06	0.477127	0.0950899
HK1	4687.32	0.249739	0.0502755	5.01774	5.23e-07	6.61e-06	0.254569	0.0507337
TMEM131	1779.33	-0.660148	0.144212	-5.01689	5.25e-07	6.63e-06	-0.751062	0.149707
TAB1	3079.51	0.48457	0.100893	5.01623	5.27e-07	6.65e-06	0.520437	0.103751
CDC27	1553.77	-0.542583	0.114532	-5.01447	5.32e-07	6.7e-06	-0.593098	0.118277
AKAP11	408.154	-0.790607	0.182644	-5.01297	5.36e-07	6.75e-06	-0.944618	0.188435
MICAL2	3108.81	-0.375311	0.0767228	-5.01222	5.38e-07	6.77e-06	-0.39189	0.078187
MBNL1	3453.48	-0.591654	0.126665	-5.01054	5.43e-07	6.82e-06	-0.65735	0.131193
CDC42BPA	1735.82	-0.409532	0.0842089	-5.00947	5.46e-07	6.85e-06	-0.431151	0.0860672
CNIH1	1139.51	-0.817633	0.191875	-5.00827	5.49e-07	6.89e-06	-0.987043	0.197083
PRIM1	865.412	-0.808298	0.188848	-5.00582	5.56e-07	6.97e-06	-0.972703	0.194314
METTL9	2396.58	-0.557307	0.118315	-5.00584	5.56e-07	6.97e-06	-0.612296	0.122316
MYOCD	382.369	-0.717344	0.160672	-5.00324	5.64e-07	7.05e-06	-0.834415	0.166775
FOXO1	171.403	-1.02582	0.278808	-5.00069	5.71e-07	7.14e-06	-1.30403	0.260769
NPFF	145.449	0.739853	0.167424	5.00049	5.72e-07	7.14e-06	0.86816	0.173615
LOC117017412	154.651	-0.706317	0.15767	-4.99895	5.76e-07	7.19e-06	-0.818431	0.163721
ERLIN2	282.614	-0.912671	0.228351	-4.99704	5.82e-07	7.26e-06	-1.13727	0.227589
API5	2495.47	-0.513942	0.108163	-4.99694	5.82e-07	7.26e-06	-0.557177	0.111504
MST1R	58.7116	1.06324	0.297421	4.99421	5.91e-07	7.35e-06	1.35568	0.271451
TRIB3	846.44	0.377642	0.0775166	4.99433	5.9e-07	7.35e-06	0.394667	0.0790231
TFB2M	563.118	-0.690447	0.153407	-4.99297	5.95e-07	7.39e-06	-0.795612	0.159346
SPPL2B	829.862	0.538241	0.114061	4.99228	5.97e-07	7.41e-06	0.588065	0.117795
ACBD5	399.81	-0.810336	0.190319	-4.9913	6e-07	7.44e-06	-0.977234	0.195788
NCKAP1	3206.03	-0.814266	0.191691	-4.99069	6.02e-07	7.46e-06	-0.983445	0.197056
ELF3	231.11	0.702479	0.156928	4.99006	6.04e-07	7.48e-06	0.813325	0.162989
RAPGEF3	1081.14	0.53577	0.113534	4.98965	6.05e-07	7.49e-06	0.584967	0.117236
ZFYVE16	552.604	-0.943809	0.242244	-4.98887	6.07e-07	7.51e-06	-1.18622	0.237772
RFK	769.779	-0.479464	0.100346	-4.98774	6.11e-07	7.55e-06	-0.514654	0.103184
SIX5	487.103	0.476092	0.0996588	4.9837	6.24e-07	7.7e-06	0.5106	0.102454
FNDC3B	2295.52	-0.689612	0.153548	-4.98322	6.25e-07	7.71e-06	-0.794936	0.159523
AMH	570.381	0.690506	0.153845	4.98206	6.29e-07	7.75e-06	0.7963	0.159833
CCDC88A	1041.02	-0.747788	0.170691	-4.98114	6.32e-07	7.78e-06	-0.88152	0.176972
COL6A2	13199.3	0.62984	0.137396	4.98054	6.34e-07	7.79e-06	0.710301	0.142615
DCLK1	141.537	-0.913485	0.229924	-4.9806	6.34e-07	7.79e-06	-1.14065	0.229019
FERMT2	6693.83	-0.482147	0.101145	-4.97961	6.37e-07	7.82e-06	-0.51807	0.104038
CXXC5	1672.76	-0.362174	0.0744906	-4.97432	6.55e-07	8.03e-06	-0.377304	0.0758503
CCDC86	2062.18	0.454497	0.0949421	4.97333	6.58e-07	8.07e-06	0.484619	0.0974437
BTG3	1764.05	0.407709	0.0844961	4.97114	6.66e-07	8.15e-06	0.4294	0.0863786
DGCR8	2250.05	0.356749	0.0733699	4.97109	6.66e-07	8.15e-06	0.371223	0.0746765
PLD3	3843.87	0.51772	0.109719	4.96976	6.7e-07	8.2e-06	0.562489	0.113182
E2F2	591.512	-0.396762	0.082162	-4.96656	6.81e-07	8.33e-06	-0.416777	0.0839166
FAH	391.404	0.581689	0.125477	4.96563	6.85e-07	8.36e-06	0.645489	0.129991
PROS1	566.925	-0.719842	0.163202	-4.96022	7.04e-07	8.59e-06	-0.840866	0.169522
ZNF668	868.553	0.436066	0.091067	4.95858	7.1e-07	8.65e-06	0.462813	0.0933357
C21H17orf75	318.084	-0.723014	0.164276	-4.95715	7.15e-07	8.71e-06	-0.845817	0.170626
TSTD2	330.602	-0.858942	0.209815	-4.95698	7.16e-07	8.71e-06	-1.05759	0.213353
BUB1B	2672.88	-0.533952	0.113985	-4.95514	7.23e-07	8.77e-06	-0.583449	0.117746
PDHB	1978.07	-0.479588	0.101099	-4.95511	7.23e-07	8.77e-06	-0.515336	0.104001
MPZL1	1952.76	0.291407	0.0596568	4.95533	7.22e-07	8.77e-06	0.299308	0.0604012
C3H6orf136	1009.1	0.582816	0.126153	4.95232	7.33e-07	8.88e-06	0.64741	0.130729
RAD21	2806.26	-0.698272	0.15723	-4.95236	7.33e-07	8.88e-06	-0.809365	0.16343
CCPG1	571.762	-0.777267	0.18142	-4.95132	7.37e-07	8.92e-06	-0.929185	0.187664
TRIM8	2943.85	0.35312	0.0729216	4.94933	7.45e-07	8.99e-06	0.367287	0.0742094
NEK7	817.503	-0.830801	0.199865	-4.94936	7.45e-07	8.99e-06	-1.01368	0.20481
UXS1	492.4	-0.593138	0.12886	-4.9496	7.44e-07	8.99e-06	-0.661341	0.133615
DEDD2	271.748	0.583514	0.126511	4.94621	7.57e-07	9.13e-06	0.648538	0.131118
SLC31A1	1539.56	-0.560792	0.120832	-4.94532	7.6e-07	9.16e-06	-0.618482	0.125064
SULF1	317.849	-0.878824	0.218399	-4.94449	7.63e-07	9.19e-06	-1.09068	0.220585
KAT6B	345.893	-0.820086	0.196405	-4.94305	7.69e-07	9.26e-06	-0.997311	0.20176
CUL4A	1673.7	-0.652501	0.144888	-4.93926	7.84e-07	9.42e-06	-0.74387	0.150603
ARHGAP27	863.994	0.439111	0.0921422	4.93921	7.84e-07	9.42e-06	0.466669	0.0944824
NR2F2	958.755	-0.495745	0.105318	-4.93619	7.97e-07	9.56e-06	-0.535622	0.108509
UVSSA	965.149	0.580308	0.126031	4.93493	8.02e-07	9.62e-06	0.644615	0.130623
PPP1R13L	1454.17	0.37142	0.0771469	4.9342	8.05e-07	9.64e-06	0.38804	0.0786429
CCNB1	5577.93	-0.362922	0.0752925	-4.93399	8.06e-07	9.65e-06	-0.378417	0.076696
TNIP2	1059.63	0.544608	0.117156	4.93348	8.08e-07	9.66e-06	0.597706	0.121153
RALGPS2	67.7413	-0.924068	0.238209	-4.93268	8.11e-07	9.7e-06	-1.16359	0.235893
CCT6A	8388.03	-0.414465	0.0867343	-4.93134	8.17e-07	9.76e-06	-0.437673	0.0887535
FAM110C	239.854	0.584108	0.127133	4.93041	8.21e-07	9.79e-06	0.649843	0.131803
ABI2	742.379	-0.392448	0.0818646	-4.92924	8.25e-07	9.84e-06	-0.412133	0.0836098
FAM171B	335.859	-0.775921	0.182105	-4.92916	8.26e-07	9.84e-06	-0.928988	0.188468
INTS2	316.557	-0.713538	0.162692	-4.92829	8.3e-07	9.88e-06	-0.83352	0.16913
LOC117013379	1219.5	0.541175	0.116474	4.92749	8.33e-07	9.91e-06	0.593416	0.12043
CDC42EP5	1442.08	0.630381	0.139325	4.92715	8.34e-07	9.92e-06	0.713265	0.144762
UBQLN1	3510.11	-0.569001	0.12345	-4.92543	8.42e-07	1e-05	-0.629874	0.127882
LIMCH1	690.916	-0.677959	0.152589	-4.92283	8.53e-07	1.01e-05	-0.781313	0.158712
VWA3A	26.0126	1.46452	0.474911	4.92063	8.63e-07	1.02e-05	1.79948	0.365701
EIF4EBP1	3725.71	0.53923	0.116201	4.91985	8.66e-07	1.03e-05	0.591095	0.120145
ANP32E	992.16	-0.787026	0.18636	-4.91833	8.73e-07	1.03e-05	-0.947379	0.192622
WIPI1	282.484	0.437366	0.0922299	4.91515	8.87e-07	1.05e-05	0.464891	0.0945834
TLK1	1094.7	-0.618286	0.13654	-4.91404	8.92e-07	1.05e-05	-0.696993	0.141837
TRIOBP	8318.66	0.457427	0.0968752	4.91341	8.95e-07	1.06e-05	0.488995	0.0995225
CUL5	775.107	-0.711956	0.162882	-4.91282	8.98e-07	1.06e-05	-0.832161	0.169386
UBE2R2	1779.17	-0.416477	0.0875419	-4.91256	8.99e-07	1.06e-05	-0.440229	0.0896129
CD109	1062.82	-0.685108	0.155057	-4.91194	9.02e-07	1.06e-05	-0.792372	0.161315
CRACD	180.987	-0.807266	0.193739	-4.91071	9.07e-07	1.07e-05	-0.980185	0.199601
ATP2A2	7184.25	-0.462726	0.0981964	-4.90912	9.15e-07	1.08e-05	-0.495482	0.100931
CORO6	156.494	0.747966	0.174132	4.90832	9.19e-07	1.08e-05	0.887284	0.180771
SIK3	690.087	-0.570286	0.12428	-4.90805	9.2e-07	1.08e-05	-0.632103	0.128789
ARMCX1	525.678	-0.606906	0.133741	-4.9077	9.22e-07	1.08e-05	-0.681555	0.138875
LLGL1	967.56	0.467472	0.0993578	4.90656	9.27e-07	1.09e-05	0.5013	0.102169
PTGER4	313.085	-0.770445	0.181554	-4.9047	9.36e-07	1.1e-05	-0.922535	0.188092
CA5B	297.042	-0.566493	0.123447	-4.90368	9.41e-07	1.1e-05	-0.627203	0.127905
MRS2	648.308	-0.664791	0.149633	-4.90286	9.45e-07	1.1e-05	-0.763282	0.155681
LOC117026902	1494.8	0.415988	0.0876266	4.90233	9.47e-07	1.11e-05	0.439765	0.0897052
KCNK2	80.3152	-0.858694	0.213371	-4.90185	9.49e-07	1.11e-05	-1.06368	0.216995
RAPH1	3861.09	-0.583383	0.127814	-4.90166	9.5e-07	1.11e-05	-0.649815	0.13257
ALDOA	39278.4	0.543894	0.117906	4.89938	9.61e-07	1.12e-05	0.597663	0.121987
PAPOLA	6474.54	-0.45675	0.0970297	-4.89891	9.64e-07	1.12e-05	-0.488387	0.0996929
TMED3	2018.49	0.618484	0.137152	4.89724	9.72e-07	1.13e-05	0.697946	0.142518
LOC117028309	332.822	0.519579	0.112026	4.89578	9.79e-07	1.14e-05	0.566455	0.115703
SPAG9	1895.93	0.611281	0.135283	4.8958	9.79e-07	1.14e-05	0.688033	0.140536
SAT1	168.151	0.591684	0.130157	4.89526	9.82e-07	1.14e-05	0.661245	0.135078
CCNL1	1318.09	0.416312	0.0878514	4.89443	9.86e-07	1.14e-05	0.440231	0.0899453
DNAJC1	1401.67	0.372031	0.0779409	4.8945	9.86e-07	1.14e-05	0.38903	0.0794831
EIF4G2	24900.4	-0.585386	0.128591	-4.89313	9.92e-07	1.15e-05	-0.652799	0.133411
C22H6orf62	2772.15	-0.650297	0.145975	-4.89241	9.96e-07	1.15e-05	-0.74298	0.151864
KANSL3	1542.95	0.463308	0.0987742	4.88895	1.01e-06	1.17e-05	0.4965	0.101555
LOC117014059	10.9397	3.76359	1.00574	4.88844	1.02e-06	1.17e-05	4.78179	0.978183
UBE2W	545.585	-0.629363	0.140432	-4.88687	1.02e-06	1.18e-05	-0.713575	0.146019
HMGN2	5011.11	-0.462788	0.0988187	-4.88141	1.05e-06	1.21e-05	-0.495982	0.101606
SKIC3	821.278	-0.74681	0.175132	-4.87984	1.06e-06	1.22e-05	-0.887742	0.18192
PTAR1	850.115	-0.56395	0.123562	-4.87753	1.07e-06	1.24e-05	-0.624617	0.12806
RPS6KC1	1277.06	-0.513241	0.110972	-4.87662	1.08e-06	1.24e-05	-0.558818	0.114591
TIPRL	501.166	-0.522713	0.113293	-4.87643	1.08e-06	1.24e-05	-0.570902	0.117074
SPSB1	199.869	0.629346	0.140938	4.87218	1.1e-06	1.27e-05	0.714196	0.146586
ATP7A	279.158	-0.818093	0.199934	-4.87139	1.11e-06	1.27e-05	-1.00164	0.205617
CDHR4	29.9864	1.89861	0.587863	4.86781	1.13e-06	1.29e-05	2.21522	0.455075
EVI5	510.474	-0.614695	0.137134	-4.8675	1.13e-06	1.29e-05	-0.693895	0.142557
CCN3	1314.72	-0.564027	0.123876	-4.86747	1.13e-06	1.29e-05	-0.625024	0.128408
PHTF1	520.495	-0.64276	0.144822	-4.86667	1.13e-06	1.3e-05	-0.733459	0.150711
AAMP	2882.69	0.418936	0.0889936	4.86632	1.14e-06	1.3e-05	0.44363	0.0911634
SCD	4426.44	-0.406363	0.0861747	-4.86402	1.15e-06	1.31e-05	-0.428895	0.0881771
TMEM245	795.355	-0.819271	0.200867	-4.86319	1.16e-06	1.32e-05	-1.00444	0.206538
ANAPC1	2070.99	-0.401539	0.0851456	-4.86057	1.17e-06	1.34e-05	-0.423302	0.0870889
IL17RA	2077.7	0.478352	0.103008	4.85875	1.18e-06	1.35e-05	0.515454	0.106088
SORBS2	329.738	-0.873871	0.222643	-4.85727	1.19e-06	1.35e-05	-1.09385	0.225198
MTMR2	758.095	-0.505061	0.109468	-4.85739	1.19e-06	1.35e-05	-0.548866	0.112996
LOC117031604	105.78	0.837871	0.208268	4.85699	1.19e-06	1.36e-05	1.03532	0.213162
EDNRB	310.768	-0.626326	0.14067	-4.85625	1.2e-06	1.36e-05	-0.710646	0.146336
WNT5A	1633.16	-0.517716	0.112673	-4.85313	1.22e-06	1.38e-05	-0.565047	0.116429
PCNX3	2837.84	0.465981	0.100212	4.85269	1.22e-06	1.38e-05	0.500336	0.103105
DENND5A	2554.63	-0.496411	0.107517	-4.85148	1.23e-06	1.39e-05	-0.538089	0.110912
CDON	325.836	-0.787526	0.190201	-4.851	1.23e-06	1.39e-05	-0.954548	0.196773
ACBD3	706.862	-0.653509	0.148431	-4.85047	1.23e-06	1.39e-05	-0.749693	0.154561
SLC11A2	422.365	-0.725211	0.169726	-4.84989	1.24e-06	1.4e-05	-0.856678	0.176639
HEMK1	1070.64	0.384174	0.0814296	4.84935	1.24e-06	1.4e-05	0.403297	0.0831651
LOC117029875	833.296	0.535382	0.117164	4.84903	1.24e-06	1.4e-05	0.58791	0.121243
ULK3	703.913	0.505437	0.109779	4.8487	1.24e-06	1.4e-05	0.549526	0.113335
ZC3HAV1L	289.041	-0.697151	0.161227	-4.84796	1.25e-06	1.41e-05	-0.814155	0.167938
LMOD1	803.05	-0.608813	0.136207	-4.84803	1.25e-06	1.41e-05	-0.686513	0.141606
CLTC	7752.92	-0.505216	0.109753	-4.84759	1.25e-06	1.41e-05	-0.549269	0.113308
PTPRM	838.963	-0.563022	0.124221	-4.84701	1.25e-06	1.41e-05	-0.624311	0.128803
TSPAN6	1470.88	0.434373	0.0929532	4.84614	1.26e-06	1.41e-05	0.462198	0.0953745
VPS13C	689.523	-1.13596	0.352167	-4.84534	1.26e-06	1.42e-05	-1.4736	0.304127
PRUNE2	135.765	-0.954953	0.260189	-4.84514	1.27e-06	1.42e-05	-1.22465	0.252758
NCK1	392.934	-0.665979	0.152229	-4.84418	1.27e-06	1.43e-05	-0.768158	0.158573
SLC30A9	1276.07	-0.538528	0.118129	-4.84262	1.28e-06	1.44e-05	-0.592171	0.122283
MARCKS	6198.12	-0.649207	0.147583	-4.8407	1.29e-06	1.45e-05	-0.743982	0.153693
FBXO22	1295.6	0.427319	0.0914799	4.83833	1.31e-06	1.46e-05	0.453887	0.0938108
CCNG1	1157.83	-0.51495	0.112415	-4.83687	1.32e-06	1.47e-05	-0.561884	0.116167
ZMYM3	1093.84	-0.348743	0.0737519	-4.83526	1.33e-06	1.49e-05	-0.363085	0.0750912
ARL15	213	-0.651226	0.14837	-4.83498	1.33e-06	1.49e-05	-0.74719	0.154538
PBK	3499.95	-0.595083	0.132975	-4.83474	1.33e-06	1.49e-05	-0.668077	0.138183
TBC1D10A	971.909	0.538914	0.118445	4.83475	1.33e-06	1.49e-05	0.592884	0.12263
MMS22L	423.699	-0.634891	0.143814	-4.83418	1.34e-06	1.49e-05	-0.723783	0.149722
GPR108	2198.79	0.449801	0.096863	4.83166	1.35e-06	1.51e-05	0.480957	0.0995426
CD59	2831.41	-0.415626	0.0889266	-4.83112	1.36e-06	1.51e-05	-0.440124	0.0911017
SF3A2	3931.22	0.515626	0.11275	4.83045	1.36e-06	1.51e-05	0.562896	0.116531
CBX6	4219.97	-0.320145	0.0675341	-4.82923	1.37e-06	1.52e-05	-0.331237	0.06859
TMEM135	355.027	-0.703675	0.164008	-4.82931	1.37e-06	1.52e-05	-0.825243	0.170882
HEATR3	576.07	-0.738316	0.174868	-4.82914	1.37e-06	1.52e-05	-0.87858	0.181933
MTERF1	45.7893	-1.3423	0.448434	-4.82829	1.38e-06	1.53e-05	-1.70162	0.352426
ARG2	136.481	0.580996	0.129473	4.82779	1.38e-06	1.53e-05	0.649098	0.13445
LOC117015284	282.382	0.507076	0.110802	4.82428	1.41e-06	1.55e-05	0.552131	0.114449
PRPF3	2915.18	0.44417	0.0957046	4.82406	1.41e-06	1.55e-05	0.474259	0.0983111
KRAS	849.307	-0.632819	0.143647	-4.82287	1.42e-06	1.56e-05	-0.721362	0.149571
UBR3	573.785	-0.73048	0.172672	-4.8226	1.42e-06	1.56e-05	-0.866895	0.179757
NARS1	4934.11	-0.41847	0.0897592	-4.82221	1.42e-06	1.57e-05	-0.443584	0.0919879
CTU2	734.588	0.537479	0.118458	4.82132	1.43e-06	1.57e-05	0.591369	0.122657
KCND1	78.496	0.891917	0.233199	4.82049	1.43e-06	1.58e-05	1.12825	0.234054
MYO5A	1703.31	-0.561184	0.124576	-4.81912	1.44e-06	1.59e-05	-0.622722	0.129219
CHP1	4043.96	-0.31357	0.0662541	-4.81792	1.45e-06	1.59e-05	-0.324038	0.0672568
MAP3K4	1026.04	-0.464758	0.10074	-4.81669	1.46e-06	1.6e-05	-0.499424	0.103686
SRF	2609.09	-0.391532	0.083701	-4.81593	1.47e-06	1.61e-05	-0.4121	0.0855703
TONSL	3962.55	0.57077	0.127157	4.81609	1.46e-06	1.61e-05	0.63567	0.131989
UBOX5	876.092	0.418229	0.0898271	4.81603	1.46e-06	1.61e-05	0.443372	0.0920617
FGF14	129.889	-0.729092	0.172617	-4.8145	1.48e-06	1.62e-05	-0.86537	0.179742
GFM1	1304.51	-0.341529	0.0724854	-4.81411	1.48e-06	1.62e-05	-0.355117	0.073766
HS2ST1	447.01	-0.588566	0.131931	-4.81342	1.48e-06	1.62e-05	-0.659932	0.137102
LCAT	1236.14	0.567639	0.126433	4.81308	1.49e-06	1.62e-05	0.631557	0.131217
NLK	326.64	-0.607995	0.137185	-4.81249	1.49e-06	1.63e-05	-0.686822	0.142717
PDCD4	322.293	-0.592415	0.133005	-4.81196	1.49e-06	1.63e-05	-0.665268	0.138253
WFS1	1058.71	0.389793	0.0833882	4.8114	1.5e-06	1.63e-05	0.410126	0.0852405
PCM1	1408.38	-0.591711	0.132841	-4.81123	1.5e-06	1.63e-05	-0.664328	0.138079
GYS1	1036.26	0.37485	0.0800099	4.8107	1.5e-06	1.64e-05	0.39291	0.0816743
CDC7	891.738	-0.51913	0.114176	-4.80946	1.51e-06	1.65e-05	-0.567886	0.118077
PRKCI	972.044	-0.722679	0.170841	-4.80894	1.52e-06	1.65e-05	-0.855844	0.177969
TNKS2	558.138	-1.30759	0.43777	-4.80872	1.52e-06	1.65e-05	-1.6708	0.347452
VARS2	1366.37	0.463708	0.100699	4.80753	1.53e-06	1.66e-05	0.498286	0.103647
PEX3	314.061	-0.481589	0.105001	-4.80748	1.53e-06	1.66e-05	-0.520399	0.108248
MZF1	377.97	0.628724	0.143064	4.80745	1.53e-06	1.66e-05	0.716252	0.148988
MRGBP	981.263	0.513654	0.11291	4.80577	1.54e-06	1.67e-05	0.560942	0.116723
LOC117035486	587.215	0.61016	0.13802	4.80531	1.55e-06	1.67e-05	0.690146	0.143621
SAFB	4668.41	0.513861	0.112972	4.80536	1.54e-06	1.67e-05	0.561216	0.11679
PYGM	87.9432	0.786279	0.192535	4.80212	1.57e-06	1.7e-05	0.957425	0.199376
TIAM2	626.53	-0.580936	0.130338	-4.79991	1.59e-06	1.71e-05	-0.649997	0.135418
HNRNPLL	722.648	-0.486169	0.10631	-4.79942	1.59e-06	1.72e-05	-0.526272	0.109653
CBX4	1563.59	0.444202	0.0962655	4.7985	1.6e-06	1.72e-05	0.474662	0.0989188
DDX49	1565	0.583298	0.131039	4.79759	1.61e-06	1.73e-05	0.653302	0.136173
KCNE4	112.958	-0.687538	0.160541	-4.7964	1.62e-06	1.74e-05	-0.803021	0.167422
PMM1	2634.39	0.494523	0.10842	4.79668	1.61e-06	1.74e-05	0.536823	0.111916
NDUFV2	2802.27	0.417116	0.0899602	4.79654	1.61e-06	1.74e-05	0.442282	0.0922085
IRF3	2193.57	0.45202	0.0981747	4.79596	1.62e-06	1.74e-05	0.484183	0.100957
SOCS5	546.401	-0.698184	0.163854	-4.79474	1.63e-06	1.75e-05	-0.819253	0.170865
FAM120C	411.336	-0.56612	0.126601	-4.79462	1.63e-06	1.75e-05	-0.630117	0.131422
PTER	157.443	-0.770149	0.187351	-4.79348	1.64e-06	1.76e-05	-0.93221	0.194475
SNRPB	10721.2	0.5242	0.115935	4.7914	1.66e-06	1.77e-05	0.574874	0.11998
MRPS2	2468.25	0.591992	0.133576	4.79109	1.66e-06	1.77e-05	0.665478	0.138899
GORASP2	2550.16	-0.352218	0.0752816	-4.78882	1.68e-06	1.79e-05	-0.36731	0.0767016
ERGIC1	3087.45	-0.468764	0.102353	-4.78853	1.68e-06	1.79e-05	-0.504831	0.105425
PDHA1	2134.82	-0.493892	0.108476	-4.7883	1.68e-06	1.8e-05	-0.5362	0.111981
HMG20A	1424.43	-0.456178	0.0993465	-4.78791	1.69e-06	1.8e-05	-0.489379	0.102211
BORCS7	229.923	-0.618403	0.140993	-4.78516	1.71e-06	1.82e-05	-0.702621	0.146833
SLC2A13	262.478	-0.790415	0.195023	-4.78498	1.71e-06	1.82e-05	-0.965938	0.201869
SUZ12	1195.23	-0.685555	0.16044	-4.78479	1.71e-06	1.82e-05	-0.800781	0.16736
LOC117034601	394.69	-0.466709	0.101976	-4.78347	1.72e-06	1.83e-05	-0.502382	0.105025
MTMR11	368.023	0.55989	0.125313	4.78346	1.72e-06	1.83e-05	0.622112	0.130055
TCF21	685.237	0.547545	0.122143	4.78232	1.73e-06	1.84e-05	0.6057	0.126654
SDF4	6161.36	0.536822	0.119392	4.78227	1.73e-06	1.84e-05	0.591567	0.1237
MANSC1	2919.86	0.316766	0.0675147	4.77952	1.76e-06	1.86e-05	0.327747	0.0685731
MEDAG	1423	0.44109	0.0959633	4.77855	1.77e-06	1.87e-05	0.471185	0.0986042
GOLPH3L	801.987	-0.492602	0.108411	-4.77828	1.77e-06	1.87e-05	-0.534778	0.111919
ACCS	411.526	0.537899	0.119829	4.77662	1.78e-06	1.89e-05	0.593136	0.124175
FLNC	4748.44	-0.486321	0.106914	-4.77641	1.78e-06	1.89e-05	-0.526912	0.110315
AQR	1623.14	-0.411878	0.0891646	-4.77548	1.79e-06	1.89e-05	-0.436331	0.0913692
MAMDC4	279.057	0.666633	0.155174	4.77539	1.79e-06	1.89e-05	0.773047	0.161882
USP8	1008.45	-0.74087	0.178398	-4.77503	1.8e-06	1.9e-05	-0.88709	0.185777
MBTPS1	2277.87	-0.509438	0.112691	-4.7743	1.8e-06	1.9e-05	-0.55627	0.116513
SEC63	2707.48	-0.412081	0.0892385	-4.77415	1.8e-06	1.9e-05	-0.436586	0.091448
BTBD7	604.584	-0.604904	0.137668	-4.77374	1.81e-06	1.9e-05	-0.684112	0.143307
SEL1L	402.786	-0.846802	0.217546	-4.77373	1.81e-06	1.9e-05	-1.06041	0.222134
KRT80	499.731	-0.406655	0.088001	-4.77289	1.82e-06	1.91e-05	-0.430203	0.0901346
SPOPL	146.626	-0.789982	0.195638	-4.77199	1.82e-06	1.91e-05	-0.966613	0.20256
CCNL2	2557.87	0.471867	0.103494	4.77208	1.82e-06	1.91e-05	0.50896	0.106654
ATOX1	830.16	0.60835	0.138708	4.77108	1.83e-06	1.92e-05	0.689057	0.144424
FXR1	4270.33	0.369119	0.0794126	4.7707	1.84e-06	1.92e-05	0.386668	0.0810507
LOC117025611	122.519	0.703015	0.166474	4.76972	1.84e-06	1.93e-05	0.828393	0.173678
DGKA	2017.69	0.417577	0.0906096	4.76981	1.84e-06	1.93e-05	0.443145	0.0929061
NET1	500.602	-0.583781	0.132085	-4.76924	1.85e-06	1.93e-05	-0.655002	0.137339
ADGRF2	274.301	-0.600349	0.136631	-4.76758	1.86e-06	1.95e-05	-0.678	0.142211
PRKRA	866.763	-0.472445	0.10378	-4.76599	1.88e-06	1.96e-05	-0.509787	0.106964
NID2	2834.79	-0.555015	0.124584	-4.76546	1.88e-06	1.97e-05	-0.616153	0.129295
NUBP2	1396.84	0.566733	0.127667	4.76534	1.89e-06	1.97e-05	0.631912	0.132606
DNPEP	1269.61	0.480206	0.105709	4.76453	1.89e-06	1.97e-05	0.519483	0.109031
TBX1	355.472	0.675934	0.158435	4.76371	1.9e-06	1.98e-05	0.787644	0.165343
POGLUT1	205.502	-0.814222	0.205262	-4.76348	1.9e-06	1.98e-05	-1.00754	0.211514
QKI	2785.49	-0.56431	0.127097	-4.76311	1.91e-06	1.98e-05	-0.628714	0.131997
ZEB1	295.83	-0.702929	0.166817	-4.76162	1.92e-06	2e-05	-0.828842	0.174067
IL16	257.283	0.655055	0.152341	4.76117	1.92e-06	2e-05	0.756743	0.158941
GLI3	1109.34	-0.393174	0.0851113	-4.7608	1.93e-06	2e-05	-0.414542	0.0870739
AZIN1	2345	-0.640076	0.148062	-4.75947	1.94e-06	2.01e-05	-0.734928	0.154414
TM9SF3	3055.94	-0.668541	0.156394	-4.75953	1.94e-06	2.01e-05	-0.776833	0.163216
GTF2H3	380.613	-0.669315	0.156683	-4.75815	1.95e-06	2.02e-05	-0.778073	0.163524
SLC39A9	1751.08	-0.464564	0.102064	-4.75763	1.96e-06	2.02e-05	-0.500178	0.105132
TMEM185A	990.506	-0.327736	0.0702875	-4.75765	1.96e-06	2.02e-05	-0.340032	0.0714705
TBC1D23	513.428	-0.778249	0.192276	-4.75695	1.97e-06	2.03e-05	-0.948995	0.199497
SAP25	56.2926	1.0117	0.298844	4.75631	1.97e-06	2.04e-05	1.32541	0.278663
CACTIN	1637.95	0.41159	0.0894895	4.75596	1.98e-06	2.04e-05	0.436215	0.0917196
TGM1	61.7399	0.800609	0.200577	4.75561	1.98e-06	2.04e-05	0.985911	0.207316
HEATR1	1363.09	-0.530502	0.118555	-4.75483	1.99e-06	2.05e-05	-0.584031	0.122829
NDUFS1	1941.15	-0.394895	0.0856315	-4.75442	1.99e-06	2.05e-05	-0.416613	0.0876264
TEX52	69.8762	-0.713327	0.17045	-4.7543	1.99e-06	2.05e-05	-0.845489	0.177837
CATSPERG	26.5589	1.25854	0.425926	4.75432	1.99e-06	2.05e-05	1.63146	0.343153
CKB	1282.47	0.551285	0.123986	4.75298	2e-06	2.06e-05	0.611557	0.128668
ARL6IP1	5928.37	-0.345316	0.0743158	-4.75296	2e-06	2.06e-05	-0.359759	0.0756916
POLR1F	774.01	0.514726	0.114586	4.75324	2e-06	2.06e-05	0.563569	0.118565
VAT1	1363.07	-0.378314	0.0818432	-4.75239	2.01e-06	2.06e-05	-0.397388	0.0836187
COL5A2	27495.9	-0.36799	0.0794803	-4.75222	2.01e-06	2.06e-05	-0.385523	0.0811249
SNX4	704.765	-0.572033	0.129508	-4.75159	2.02e-06	2.06e-05	-0.639574	0.134602
MYO1B	924.842	-0.462352	0.10167	-4.75157	2.02e-06	2.06e-05	-0.497553	0.104713
C15H19orf47	789.384	0.425706	0.0928941	4.75184	2.02e-06	2.06e-05	0.453053	0.0953425
DHX29	986.927	-0.580769	0.131867	-4.75107	2.02e-06	2.07e-05	-0.651538	0.137135
USP19	3126.96	0.420874	0.0917819	4.7505	2.03e-06	2.07e-05	0.447301	0.0941588
LOC117038064	1875.14	0.47441	0.104666	4.74915	2.04e-06	2.08e-05	0.51254	0.107922
RAB15	293.951	-0.497919	0.110544	-4.7465	2.07e-06	2.11e-05	-0.542189	0.114229
AUNIP	588.54	-0.51458	0.11475	-4.74586	2.08e-06	2.11e-05	-0.56356	0.118748
PLEKHG3	3872.8	0.486606	0.107767	4.74513	2.08e-06	2.12e-05	0.527896	0.11125
PJA2	768.377	-0.675368	0.159064	-4.74491	2.09e-06	2.12e-05	-0.787979	0.166068
PRAF2	1689.77	0.482298	0.106706	4.74501	2.08e-06	2.12e-05	0.522482	0.110112
SCARA5	456.381	-0.53332	0.119606	-4.74339	2.1e-06	2.13e-05	-0.588041	0.123971
ASPH	653.774	-0.775982	0.192283	-4.74282	2.11e-06	2.14e-05	-0.946749	0.199617
POFUT1	1557.36	-0.482827	0.106918	-4.74175	2.12e-06	2.15e-05	-0.52321	0.110341
PABPC1	5860.97	-0.390165	0.0848169	-4.73966	2.14e-06	2.17e-05	-0.411244	0.0867666
RAB33B	448.45	-0.644989	0.150275	-4.73909	2.15e-06	2.17e-05	-0.743175	0.156818
LOC117020899	18.4231	3.46707	0.991507	4.73843	2.15e-06	2.18e-05	4.37054	0.92236
RBMX2	583.541	0.374271	0.0811676	4.73842	2.15e-06	2.18e-05	0.39285	0.0829075
SERPINE2	1185.51	0.364458	0.0789346	4.73733	2.17e-06	2.19e-05	0.381601	0.0805518
CLASP2	672.681	-0.606028	0.139297	-4.73595	2.18e-06	2.2e-05	-0.687305	0.145125
C3H6orf132	140.735	-0.863025	0.227308	-4.73556	2.18e-06	2.2e-05	-1.09278	0.230761
CAPRIN1	3337.62	-0.57838	0.13174	-4.73525	2.19e-06	2.21e-05	-0.648843	0.137024
ELOVL3	234.241	-0.573016	0.130341	-4.73381	2.2e-06	2.22e-05	-0.641546	0.135524
AXIN1	1769.84	0.462836	0.102249	4.73205	2.22e-06	2.24e-05	0.498485	0.105342
LRFN1	493.316	0.457051	0.100873	4.7307	2.24e-06	2.25e-05	0.491376	0.10387
ADAM12	368.991	-0.649166	0.151932	-4.72816	2.27e-06	2.28e-05	-0.749916	0.158606
STRN3	1951.82	-0.733973	0.178514	-4.72787	2.27e-06	2.28e-05	-0.880194	0.186171
PRKAR2A	3101.99	-0.437385	0.0961944	-4.72774	2.27e-06	2.28e-05	-0.467432	0.0988702
ZNF777	1386.34	0.554121	0.125508	4.72741	2.27e-06	2.28e-05	0.616158	0.130337
FAM8A1	378.398	-0.613942	0.141842	-4.72678	2.28e-06	2.29e-05	-0.698933	0.147867
PPP1CC	2949.57	-0.488647	0.108743	-4.72666	2.28e-06	2.29e-05	-0.530852	0.11231
LOC117021615	88.7852	-0.876251	0.234033	-4.72516	2.3e-06	2.3e-05	-1.11649	0.236287
BOP1	5517.33	0.523314	0.117566	4.72463	2.31e-06	2.31e-05	0.57544	0.121796
OXR1	269.288	-0.684097	0.162659	-4.72376	2.32e-06	2.32e-05	-0.802609	0.169909
SETDB1	1135.94	0.453542	0.100202	4.72288	2.33e-06	2.32e-05	0.487194	0.103156
CAPN7	664.86	-0.549727	0.124551	-4.72079	2.35e-06	2.35e-05	-0.610474	0.129316
GRAMD1A	2229.92	0.4585	0.101499	4.71903	2.37e-06	2.36e-05	0.493356	0.104546
ZNF592	1437.45	0.412216	0.0904014	4.71842	2.38e-06	2.37e-05	0.437395	0.0926995
LOC117021135	1583.16	-0.542554	0.122744	-4.7182	2.38e-06	2.37e-05	-0.600978	0.127374
SREBF2	3425.26	-0.765594	0.190204	-4.71429	2.43e-06	2.42e-05	-0.932656	0.197836
TDG	1765.25	-0.557535	0.126869	-4.71272	2.44e-06	2.43e-05	-0.621236	0.131821
PPM1A	1443.89	-0.5372	0.121516	-4.71238	2.45e-06	2.44e-05	-0.594042	0.12606
RALBP1	2329.8	-0.475494	0.105858	-4.71149	2.46e-06	2.44e-05	-0.514605	0.109223
DDRGK1	3653.95	0.556359	0.126607	4.7111	2.46e-06	2.45e-05	0.619702	0.131541
HP1BP3	2377.01	-0.427047	0.0941191	-4.7094	2.48e-06	2.47e-05	-0.455221	0.0966622
SECISBP2L	885.784	-0.653246	0.15393	-4.70869	2.49e-06	2.47e-05	-0.757069	0.160781
IARS1	4221.18	-0.375006	0.0818873	-4.70832	2.5e-06	2.48e-05	-0.393959	0.083673
LOC117030307	11589	0.314772	0.0681364	4.70768	2.51e-06	2.48e-05	0.325897	0.0692267
SYTL5	71.3708	-0.960518	0.277368	-4.70654	2.52e-06	2.49e-05	-1.25722	0.267121
LOC117023343	388.523	0.433525	0.0957687	4.70503	2.54e-06	2.51e-05	0.463088	0.0984242
AUP1	4464.94	0.53322	0.120717	4.70423	2.55e-06	2.52e-05	0.589011	0.125209
NF1	1324.79	-0.64623	0.15204	-4.7039	2.55e-06	2.52e-05	-0.746943	0.158792
HIC1	515.991	0.454133	0.100818	4.70269	2.57e-06	2.53e-05	0.488253	0.103824
GTF2IRD1	595.626	0.466222	0.103833	4.70066	2.59e-06	2.56e-05	0.503239	0.107057
LIMA1	3511.28	-0.488107	0.109292	-4.70012	2.6e-06	2.56e-05	-0.530726	0.112918
FNBP1	1316.67	-0.402725	0.0885291	-4.70026	2.6e-06	2.56e-05	-0.426378	0.0907137
TOPORS	610.739	-0.470253	0.104873	-4.69887	2.62e-06	2.58e-05	-0.508292	0.108173
LGALS3	18682.9	0.451936	0.100404	4.69743	2.63e-06	2.59e-05	0.485638	0.103384
MED15	2966.12	0.356483	0.0778096	4.69699	2.64e-06	2.6e-05	0.372809	0.079372
AKAP8	1100.22	0.323501	0.0703172	4.69418	2.68e-06	2.63e-05	0.335666	0.0715068
EXOC3	3296.62	0.44271	0.0982398	4.69384	2.68e-06	2.63e-05	0.474403	0.101069
GPAA1	3777	0.55164	0.125918	4.69284	2.69e-06	2.64e-05	0.613935	0.130824
LOC117014057	15.7963	3.79147	1.18346	4.69239	2.7e-06	2.65e-05	5.13119	1.09351
SCARF2	6076.01	0.440911	0.0978651	4.69112	2.72e-06	2.66e-05	0.472254	0.10067
BCL7A	186.279	-0.718186	0.175159	-4.69036	2.73e-06	2.67e-05	-0.858248	0.182981
TMEM184C	899.352	-0.521	0.118022	-4.68757	2.76e-06	2.7e-05	-0.5734	0.122323
CAPNS1	26566.5	0.506427	0.114307	4.68619	2.78e-06	2.72e-05	0.554485	0.118323
ST3GAL4	1701.43	0.359297	0.0786964	4.68349	2.82e-06	2.75e-05	0.376124	0.0803085
MTMR10	651.141	-0.452253	0.100811	-4.68341	2.82e-06	2.75e-05	-0.486259	0.103826
OPTN	1076.9	0.436543	0.0969954	4.6827	2.83e-06	2.76e-05	0.467068	0.0997434
PLEKHH2	251.944	-0.914892	0.256377	-4.68226	2.84e-06	2.77e-05	-1.18794	0.253711
AP1M1	4241.53	0.512228	0.11607	4.6764	2.92e-06	2.84e-05	0.562246	0.120231
EEF1E1	436.623	-0.514541	0.116676	-4.67612	2.92e-06	2.85e-05	-0.565265	0.120883
GTF2E1	383.622	-0.670585	0.160671	-4.6741	2.95e-06	2.87e-05	-0.785322	0.168016
TRIM3	972.18	0.413306	0.091585	4.67405	2.95e-06	2.87e-05	0.439231	0.0939724
TRAF1	385.644	0.545152	0.124908	4.6696	3.02e-06	2.93e-05	0.605953	0.129766
TSPAN5	99.2862	-0.852207	0.227833	-4.66918	3.02e-06	2.93e-05	-1.08424	0.232213
ALS2	799.56	-0.532001	0.121432	-4.66926	3.02e-06	2.93e-05	-0.588408	0.126017
DCBLD2	979.823	-1.05357	0.333932	-4.66603	3.07e-06	2.98e-05	-1.40307	0.300698
PRELID2	330.848	-0.811247	0.210668	-4.66585	3.07e-06	2.98e-05	-1.01469	0.217471
NOP56	5001.53	0.452854	0.101391	4.66514	3.08e-06	2.99e-05	0.487306	0.104457
EML4	1646.57	-0.497011	0.112486	-4.66463	3.09e-06	2.99e-05	-0.542872	0.116381
JMY	291.257	-0.700871	0.170774	-4.66381	3.1e-06	3e-05	-0.833	0.178609
HMOX1	5467.55	0.385843	0.0852692	4.66363	3.11e-06	3e-05	0.406957	0.0872618
SNX18	592.788	-0.670436	0.161152	-4.66217	3.13e-06	3.02e-05	-0.785888	0.168567
LAGE3	414.113	-0.75873	0.190746	-4.66227	3.13e-06	3.02e-05	-0.926715	0.198769
TWIST2	1010.34	0.454408	0.101886	4.66051	3.15e-06	3.04e-05	0.489304	0.104989
KARS1	6033.87	0.245683	0.0533188	4.66035	3.16e-06	3.04e-05	0.251042	0.0538677
FAM53C	181.284	-0.890562	0.246563	-4.65921	3.17e-06	3.06e-05	-1.15118	0.247077
NNT	731.117	-0.599299	0.140164	-4.65878	3.18e-06	3.06e-05	-0.681181	0.146215
EMILIN1	3153.61	0.46352	0.104218	4.65762	3.2e-06	3.08e-05	0.500661	0.107493
SMAD2	1231.49	0.42605	0.0950957	4.65374	3.26e-06	3.13e-05	0.454783	0.0977242
GMEB2	1013.03	0.418217	0.0932102	4.65324	3.27e-06	3.14e-05	0.445368	0.0957115
CLU	1594.42	0.443836	0.0994798	4.65202	3.29e-06	3.16e-05	0.476435	0.102415
A2ML1	44.7361	0.841164	0.224335	4.65183	3.29e-06	3.16e-05	1.06789	0.229563
AMIGO3	895.581	0.517965	0.118272	4.6514	3.3e-06	3.16e-05	0.570395	0.122629
EOGT	305.787	-0.897464	0.250772	-4.65057	3.31e-06	3.17e-05	-1.16433	0.250363
FBXO28	891.742	-0.603746	0.141804	-4.64863	3.34e-06	3.2e-05	-0.687987	0.147998
ARHGAP4	18.4654	1.96902	0.666387	4.64874	3.34e-06	3.2e-05	2.35603	0.506811
TRAF3	945.188	0.349934	0.0771539	4.64774	3.36e-06	3.21e-05	0.36572	0.0786878
RHPN1	266.26	0.684642	0.166402	4.64544	3.39e-06	3.24e-05	0.80898	0.174145
ALG10	214.516	-0.709147	0.174423	-4.64528	3.4e-06	3.24e-05	-0.84762	0.182469
ZNF644	485.419	-0.722789	0.179044	-4.64503	3.4e-06	3.25e-05	-0.869545	0.187199
AMOTL1	876.021	0.468369	0.105752	4.64471	3.41e-06	3.25e-05	0.506964	0.109149
SPECC1L	1255.12	-0.411258	0.0917116	-4.64484	3.4e-06	3.25e-05	-0.437154	0.094116
COLEC12	1634.05	-0.395932	0.0880502	-4.64418	3.41e-06	3.25e-05	-0.418992	0.0902187
SNX13	369.614	-0.723418	0.179325	-4.64378	3.42e-06	3.26e-05	-0.870673	0.187492
SLK	1114.13	-0.60413	0.14219	-4.64116	3.46e-06	3.29e-05	-0.688885	0.148429
ZNF395	347.255	-0.576355	0.134333	-4.64123	3.46e-06	3.29e-05	-0.649638	0.139971
PHLDB2	1237.61	-0.710537	0.175155	-4.64001	3.48e-06	3.31e-05	-0.850284	0.183251
USP45	115.492	-0.851168	0.230135	-4.63528	3.56e-06	3.38e-05	-1.08763	0.234642
CCDC102B	60.2251	-0.998267	0.30706	-4.63308	3.6e-06	3.42e-05	-1.32995	0.287054
ARL10	394.491	-0.721907	0.179422	-4.63216	3.62e-06	3.43e-05	-0.869274	0.187661
ARAP1	1255.28	0.478177	0.108639	4.62875	3.68e-06	3.49e-05	0.519643	0.112264
ANKS1B	286.815	-0.567544	0.132341	-4.62785	3.69e-06	3.5e-05	-0.637926	0.137845
SRPK2	647.542	-0.562598	0.131007	-4.62687	3.71e-06	3.51e-05	-0.631138	0.136407
GPAM	439.776	-0.646174	0.155312	-4.62426	3.76e-06	3.56e-05	-0.751517	0.162516
IDE	2296.58	-0.386826	0.0863103	-4.62261	3.79e-06	3.58e-05	-0.408525	0.0883753
RGS16	169.962	0.588762	0.138479	4.62249	3.79e-06	3.58e-05	0.667835	0.144475
TENT4B	399.714	-0.547476	0.127062	-4.62097	3.82e-06	3.61e-05	-0.610679	0.132154
SOD3	1307.04	0.462073	0.104832	4.61832	3.87e-06	3.65e-05	0.499587	0.108175
TSC22D1	1079.45	0.36563	0.0813645	4.61814	3.87e-06	3.65e-05	0.383932	0.0831356
TBC1D4	944.838	-0.649844	0.156721	-4.61761	3.88e-06	3.66e-05	-0.75746	0.164037
SOX4	1045.61	-0.484236	0.110489	-4.61729	3.89e-06	3.66e-05	-0.527593	0.114265
FIGN	74.1611	-0.849491	0.230939	-4.61644	3.9e-06	3.67e-05	-1.08767	0.235608
BPNT1	628.644	-0.693027	0.170529	-4.61613	3.91e-06	3.68e-05	-0.824376	0.178586
UBL3	1076.81	-0.536533	0.124322	-4.61395	3.95e-06	3.71e-05	-0.596134	0.129203
MINPP1	1102.23	-0.765303	0.196163	-4.6128	3.97e-06	3.73e-05	-0.9431	0.204453
SRGAP3	349.138	-0.417466	0.0939159	-4.61252	3.98e-06	3.73e-05	-0.445008	0.0964782
ACSS3	154.437	-0.829233	0.2222	-4.61235	3.98e-06	3.73e-05	-1.05308	0.228318
PPP1CB	2705.39	-0.742569	0.187803	-4.61215	3.99e-06	3.73e-05	-0.905089	0.19624
KEL	45.4887	0.919067	0.266013	4.6098	4.03e-06	3.77e-05	1.20811	0.262075
TEPSIN	929.579	0.520775	0.120262	4.60886	4.05e-06	3.79e-05	0.575277	0.12482
KAT2B	213.342	-0.840968	0.227942	-4.60583	4.11e-06	3.84e-05	-1.0745	0.233292
NRF1	612.426	-0.488026	0.111783	-4.60546	4.12e-06	3.85e-05	-0.532707	0.115669
SCYL2	789.991	-0.664056	0.161776	-4.60353	4.15e-06	3.88e-05	-0.780068	0.16945
DDIT3	1584.16	0.628357	0.15077	4.60358	4.15e-06	3.88e-05	0.726121	0.15773
PIGN	123.582	-0.706036	0.175536	-4.60293	4.17e-06	3.89e-05	-0.846221	0.183844
TMEM19	920.204	-0.512947	0.118371	-4.60262	4.17e-06	3.89e-05	-0.565128	0.122784
PSMA5	3958.14	0.359345	0.0801767	4.60214	4.18e-06	3.9e-05	0.376835	0.0818827
DPP7	920.675	0.539362	0.125571	4.59853	4.25e-06	3.96e-05	0.600437	0.130572
R3HCC1	1478.52	0.535222	0.124462	4.59811	4.26e-06	3.97e-05	0.594872	0.129373
MED13L	1092.22	-0.665058	0.162451	-4.59566	4.31e-06	4.01e-05	-0.782157	0.170195
CENPF	4181.02	-0.44472	0.101052	-4.59495	4.33e-06	4.02e-05	-0.478459	0.104127
SHROOM1	441.978	0.462808	0.105614	4.59468	4.33e-06	4.02e-05	0.500957	0.10903
ROCK1	1985.6	-0.656514	0.159814	-4.59429	4.34e-06	4.03e-05	-0.769108	0.167405
RBCK1	3481.86	0.497962	0.114675	4.59419	4.34e-06	4.03e-05	0.545786	0.118799
CMTM3	2184.97	0.317584	0.0705514	4.59351	4.36e-06	4.04e-05	0.32963	0.07176
ATXN1	662.795	-0.497443	0.114585	-4.59257	4.38e-06	4.06e-05	-0.545153	0.118703
KCTD18	141.926	-0.668868	0.163955	-4.5894	4.45e-06	4.11e-05	-0.788498	0.171809
CTNND1	5408.65	-0.384105	0.0863246	-4.58927	4.45e-06	4.11e-05	-0.405682	0.0883979
GLG1	3281.77	-0.39523	0.0890189	-4.58877	4.46e-06	4.12e-05	-0.418786	0.0912631
MEF2C	418.244	-0.432296	0.0981106	-4.58846	4.47e-06	4.13e-05	-0.463319	0.100975
SEMA3F	687.682	-0.451825	0.103056	-4.58594	4.52e-06	4.17e-05	-0.487411	0.106284
TLE3	845.965	-0.419109	0.0949336	-4.58482	4.54e-06	4.19e-05	-0.447366	0.0975754
GAS6	378.975	0.540345	0.126278	4.58467	4.55e-06	4.19e-05	0.602221	0.131355
CCDC71L	213.105	-0.775309	0.201985	-4.58215	4.6e-06	4.24e-05	-0.963765	0.21033
MKNK2	7143.28	0.33418	0.0746401	4.58032	4.64e-06	4.28e-05	0.348337	0.0760507
RACGAP1	4858.21	-0.433511	0.0986193	-4.57962	4.66e-06	4.28e-05	-0.46494	0.101524
KIAA1549L	91.6738	-0.708901	0.17773	-4.57962	4.66e-06	4.28e-05	-0.852892	0.186236
TMX1	1016.77	-0.548719	0.128789	-4.57814	4.69e-06	4.31e-05	-0.613844	0.134081
PIGW	363.554	-0.566444	0.133764	-4.57713	4.71e-06	4.33e-05	-0.638359	0.139467
FBXO11	1038.49	-0.622067	0.149975	-4.57655	4.73e-06	4.34e-05	-0.718303	0.156953
MCUB	1273.35	-0.386445	0.0871628	-4.57571	4.75e-06	4.35e-05	-0.408573	0.0892917
THBS1	36746.6	-0.98922	0.309731	-4.57446	4.77e-06	4.38e-05	-1.32871	0.290462
UFL1	343.124	-0.699793	0.174896	-4.57424	4.78e-06	4.38e-05	-0.838626	0.183336
ANAPC2	2814.3	0.521445	0.121493	4.57392	4.79e-06	4.38e-05	0.577179	0.126189
BID	3728.39	0.291936	0.0649319	4.57323	4.8e-06	4.4e-05	0.301347	0.0658936
CCNI	3138.28	-0.33442	0.0748619	-4.57067	4.86e-06	4.45e-05	-0.348673	0.0762849
PIK3R3	648.497	-0.418916	0.0952212	-4.56992	4.88e-06	4.46e-05	-0.447341	0.0978882
GNL3	2305.36	0.512639	0.119261	4.56968	4.88e-06	4.46e-05	0.565629	0.123779
MAD1L1	1386.41	0.563599	0.133275	4.56807	4.92e-06	4.49e-05	0.63475	0.138953
PALLD	4047.28	-0.474465	0.109315	-4.5671	4.95e-06	4.51e-05	-0.516238	0.113034
SHC2	480.767	0.518935	0.121023	4.56717	4.94e-06	4.51e-05	0.574039	0.125688
MAP1B	2467.26	-0.45476	0.104316	-4.56521	4.99e-06	4.55e-05	-0.491443	0.10765
SPCS2	1720.94	-0.606404	0.14575	-4.56505	4.99e-06	4.55e-05	-0.695889	0.152438
POLE3	3396.43	-0.513185	0.119562	-4.56447	5.01e-06	4.56e-05	-0.566496	0.12411
TSPYL2	808.5	0.515747	0.12026	4.5641	5.02e-06	4.56e-05	0.569897	0.124865
PHLDA1	5336.4	0.351918	0.0791402	4.5627	5.05e-06	4.59e-05	0.368638	0.0807938
DIXDC1	157.339	-0.768126	0.200463	-4.56237	5.06e-06	4.59e-05	-0.953837	0.209066
HAUS3	523.748	-0.703044	0.176899	-4.55712	5.19e-06	4.71e-05	-0.845377	0.185507
GOLIM4	1180.01	-0.602299	0.14489	-4.55589	5.22e-06	4.73e-05	-0.690369	0.151533
MAPK6	2703.87	-0.668387	0.165474	-4.55364	5.27e-06	4.78e-05	-0.790339	0.173562
PGM3	1212.45	0.322243	0.0722965	4.55314	5.29e-06	4.79e-05	0.335076	0.0735924
LOC117022872	99.5689	-0.718468	0.182512	-4.5531	5.29e-06	4.79e-05	-0.871025	0.191304
SMC2	2127.3	-0.669561	0.165892	-4.5529	5.29e-06	4.79e-05	-0.792236	0.174007
SPTB	193.681	-0.533689	0.125476	-4.55275	5.29e-06	4.79e-05	-0.594261	0.130528
ASAH1	1931.86	-0.484767	0.112395	-4.55227	5.31e-06	4.79e-05	-0.529749	0.11637
FOCAD	529.877	-0.486718	0.112905	-4.55232	5.31e-06	4.79e-05	-0.53226	0.116921
SBF2	582.353	-0.641915	0.157161	-4.55068	5.35e-06	4.83e-05	-0.749644	0.164732
OSER1	1323.07	0.346809	0.0781557	4.55002	5.36e-06	4.84e-05	0.362894	0.0797565
SNX27	1415.64	-0.412651	0.094144	-4.54888	5.39e-06	4.86e-05	-0.440073	0.0967432
LRRC58	287.162	-1.32335	0.497337	-4.54783	5.42e-06	4.88e-05	-1.75261	0.385373
GSG1	9.91877	2.49769	0.819037	4.54796	5.42e-06	4.88e-05	3.00949	0.661722
ACSL5	122.775	0.790181	0.210369	4.5477	5.42e-06	4.88e-05	0.994028	0.218578
IGF2R	6167.81	-0.723002	0.184585	-4.54505	5.49e-06	4.94e-05	-0.879332	0.19347
ANKRD9	1352.78	0.603695	0.145725	4.54513	5.49e-06	4.94e-05	0.692948	0.15246
ZNF146	957.27	-0.682026	0.170425	-4.5443	5.51e-06	4.95e-05	-0.81262	0.178822
KLF9	465.289	-0.508256	0.118874	-4.54329	5.54e-06	4.97e-05	-0.56058	0.123386
PPP1R12A	2150.57	-0.591281	0.14223	-4.54055	5.61e-06	5.03e-05	-0.675155	0.148695
PDPR	370.51	-0.784081	0.208363	-4.54039	5.61e-06	5.03e-05	-0.984329	0.216794
CIB1	1950.9	0.449472	0.103615	4.53956	5.64e-06	5.05e-05	0.48532	0.106909
ZYG11B	205.385	-0.806508	0.217982	-4.5387	5.66e-06	5.07e-05	-1.02406	0.225629
VPS18	1363.54	0.434463	0.099835	4.53847	5.67e-06	5.07e-05	0.466764	0.102846
NAA35	624.357	-0.55573	0.13209	-4.53804	5.68e-06	5.08e-05	-0.62497	0.137718
TRIM11	1444.98	0.432312	0.0993141	4.53759	5.69e-06	5.08e-05	0.464137	0.102287
TRAF7	2346.86	0.479049	0.111332	4.53657	5.72e-06	5.11e-05	0.522765	0.115234
GALC	110.512	-0.85384	0.240021	-4.53639	5.72e-06	5.11e-05	-1.1086	0.244379
POLRMT	2240.97	0.497126	0.116107	4.5363	5.73e-06	5.11e-05	0.54616	0.120398
LOC117033756	696.137	0.571095	0.136536	4.53594	5.73e-06	5.11e-05	0.64656	0.142541
PRKD3	1916.21	-0.506618	0.118695	-4.53453	5.77e-06	5.14e-05	-0.558661	0.123202
TMEM47	1530.45	-0.607771	0.14736	-4.53462	5.77e-06	5.14e-05	-0.699469	0.154251
GNPDA2	464.477	-0.558067	0.132942	-4.53247	5.83e-06	5.19e-05	-0.628433	0.138651
KDSR	401.819	-0.716671	0.183039	-4.5322	5.84e-06	5.19e-05	-0.870079	0.191977
PER3	105.983	-0.656082	0.162503	-4.53196	5.84e-06	5.19e-05	-0.772693	0.170498
LIMS2	405.679	0.599109	0.144917	4.53086	5.87e-06	5.22e-05	0.68698	0.151622
RAET1E	31.8441	1.01703	0.332738	4.53038	5.89e-06	5.23e-05	1.38107	0.304846
NREP	170.654	-0.643602	0.158612	-4.52985	5.9e-06	5.23e-05	-0.753567	0.166356
PPTC7	590.068	-0.590319	0.142354	-4.52981	5.9e-06	5.23e-05	-0.674278	0.148853
RCOR1	405.257	-0.745602	0.193892	-4.52906	5.92e-06	5.25e-05	-0.919137	0.202942
MAPK8IP3	546.728	0.604577	0.14666	4.52811	5.95e-06	5.27e-05	0.695119	0.153512
TXNRD1	7281.26	-0.306069	0.0689388	-4.5261	6.01e-06	5.32e-05	-0.317179	0.0700778
DZIP1L	418.827	0.446253	0.103161	4.52489	6.04e-06	5.34e-05	0.481577	0.106428
PCYOX1L	1555.21	0.414834	0.0952388	4.52443	6.06e-06	5.35e-05	0.443046	0.0979231
CANX	11915.8	-0.549061	0.130784	-4.5212	6.15e-06	5.43e-05	-0.616368	0.136328
FGD3	1186.02	-0.493204	0.115506	-4.521	6.15e-06	5.43e-05	-0.541436	0.11976
C6H15orf62	176.557	0.599799	0.145614	4.51836	6.23e-06	5.5e-05	0.688621	0.152405
RELL1	625.828	-0.69663	0.176814	-4.51679	6.28e-06	5.54e-05	-0.838517	0.185644
TEAD1	4193.52	-0.482806	0.112885	-4.51619	6.3e-06	5.55e-05	-0.52807	0.116928
XPO7	2272.83	-0.40789	0.0937676	-4.51289	6.39e-06	5.63e-05	-0.434829	0.0963525
ASAP1	678.56	-0.652722	0.162312	-4.51267	6.4e-06	5.63e-05	-0.768823	0.17037
KIFC3	397.865	0.504373	0.118776	4.51159	6.43e-06	5.66e-05	0.556333	0.123312
RNF141	497.854	-0.660441	0.164909	-4.51085	6.46e-06	5.68e-05	-0.781022	0.173143
ZFP69B	211.655	-0.580283	0.140145	-4.51019	6.48e-06	5.68e-05	-0.660757	0.146503
SHOC2	584.162	-0.606447	0.147933	-4.51041	6.47e-06	5.68e-05	-0.698807	0.154932
EXOC7	1802.69	0.453266	0.105335	4.51024	6.48e-06	5.68e-05	0.490612	0.108777
FAM98B	1220.65	-0.559817	0.134243	-4.5095	6.5e-06	5.7e-05	-0.631785	0.140101
MTDH	1679.85	-0.51621	0.122104	-4.50789	6.55e-06	5.74e-05	-0.572164	0.126925
EIF1AX	2532.39	-0.451822	0.105033	-4.50748	6.56e-06	5.74e-05	-0.488854	0.108454
SPNS1	2412.89	0.468726	0.109563	4.50234	6.72e-06	5.88e-05	0.510324	0.113346
TCF15	41.0873	1.18902	0.439275	4.50196	6.73e-06	5.89e-05	1.61616	0.358991
WDR59	591.895	0.424243	0.0981634	4.50038	6.78e-06	5.93e-05	0.454842	0.101067
RNH1	10055.8	0.553647	0.132854	4.49882	6.83e-06	5.97e-05	0.623583	0.138611
SLC8B1	224.365	0.547158	0.13103	4.4982	6.85e-06	5.98e-05	0.614592	0.136631
ZNF518B	597.466	-0.595663	0.145192	-4.49758	6.87e-06	6e-05	-0.68363	0.152
FAM120A	4288.97	-0.655168	0.163823	-4.49736	6.88e-06	6e-05	-0.773735	0.172042
CHTF18	1061.28	0.559372	0.134546	4.4973	6.88e-06	6e-05	0.631652	0.140451
ARK2N	750.958	-0.45188	0.105323	-4.49682	6.9e-06	6e-05	-0.48913	0.108773
DRP2	44.1265	0.987824	0.319947	4.49684	6.9e-06	6e-05	1.34433	0.298949
AK3	1045.5	-0.518317	0.123069	-4.49551	6.94e-06	6.04e-05	-0.575365	0.127987
PIAS2	619.868	-0.447359	0.104199	-4.49509	6.95e-06	6.05e-05	-0.483501	0.107562
CHST11	72.4838	0.707154	0.181725	4.4948	6.96e-06	6.05e-05	0.857905	0.190866
SAMD4A	1585.32	-0.436792	0.101498	-4.49454	6.97e-06	6.05e-05	-0.47037	0.104654
CPTP	987.616	0.471314	0.110495	4.4931	7.02e-06	6.09e-05	0.513833	0.11436
TM2D2	533.254	-0.438138	0.101925	-4.49122	7.08e-06	6.14e-05	-0.472094	0.105115
ARFIP1	533.845	-0.608352	0.149438	-4.48775	7.2e-06	6.24e-05	-0.702865	0.156619
SANBR	547.117	-0.450022	0.105101	-4.48682	7.23e-06	6.26e-05	-0.486991	0.108538
RAB30	528.487	-0.46267	0.108417	-4.48601	7.26e-06	6.28e-05	-0.502968	0.112119
ZFHX4	247.015	-0.619422	0.152943	-4.48573	7.27e-06	6.28e-05	-0.719555	0.16041
SRSF1	6002.74	-0.33834	0.0772936	-4.48571	7.27e-06	6.28e-05	-0.353723	0.0788555
NAA30	636.501	-0.543387	0.130399	-4.48538	7.28e-06	6.29e-05	-0.609852	0.135964
ZBTB10	186.115	-0.73492	0.192595	-4.48437	7.31e-06	6.32e-05	-0.90591	0.202015
ADO	799.543	-0.557663	0.134543	-4.48352	7.34e-06	6.34e-05	-0.629811	0.140472
FKTN	665.063	-0.597524	0.146341	-4.48279	7.37e-06	6.36e-05	-0.68712	0.15328
FBXL15	610.027	0.612979	0.151095	4.48216	7.39e-06	6.37e-05	0.710084	0.158424
CEACAM20	12.3642	1.7497	0.670724	4.48051	7.45e-06	6.42e-05	2.20344	0.491782
COPG2	1139.25	-0.364123	0.0836537	-4.48025	7.46e-06	6.42e-05	-0.383439	0.0855843
SLC2A1	1422.39	0.355481	0.0815487	4.48007	7.46e-06	6.42e-05	0.373427	0.083353
KATNB1	1735.85	0.454006	0.106343	4.47888	7.5e-06	6.45e-05	0.492154	0.109883
RWDD4	349.803	-0.601614	0.147767	-4.47824	7.53e-06	6.47e-05	-0.693391	0.154836
CHML	120.517	-0.779807	0.211037	-4.47835	7.52e-06	6.47e-05	-0.985299	0.220014
DAAM1	94.739	-0.71818	0.18674	-4.47728	7.56e-06	6.49e-05	-0.878157	0.196136
MITF	436.548	-0.581178	0.141674	-4.47676	7.58e-06	6.5e-05	-0.6636	0.148232
TIMM44	2853.02	0.484373	0.11442	4.47684	7.58e-06	6.5e-05	0.531053	0.118622
ITGB1	14910.8	-0.577406	0.140645	-4.47439	7.66e-06	6.57e-05	-0.658272	0.14712
RNF20	1600.56	-0.366923	0.0844659	-4.47393	7.68e-06	6.58e-05	-0.386761	0.0864476
PLOD1	3694.12	0.356528	0.0819284	4.47362	7.69e-06	6.58e-05	0.374694	0.0837562
TBC1D25	414.127	0.476155	0.11232	4.47358	7.69e-06	6.58e-05	0.520496	0.116349
ZC3H3	715.175	0.584799	0.142905	4.47281	7.72e-06	6.6e-05	0.669032	0.149578
PNMA8A	263.131	-0.504363	0.119958	-4.47249	7.73e-06	6.61e-05	-0.557421	0.124633
UTP14A	1598.48	0.373252	0.086064	4.47189	7.75e-06	6.62e-05	0.39418	0.0881462
RECQL4	3345.28	0.543128	0.130801	4.47148	7.77e-06	6.63e-05	0.610009	0.136422
HECTD1	2973.87	-0.650951	0.163727	-4.4702	7.81e-06	6.67e-05	-0.769089	0.172048
NFKB1	970.072	0.495742	0.117724	4.4687	7.87e-06	6.71e-05	0.54613	0.122212
UBE4A	712.49	-0.662128	0.167526	-4.46831	7.88e-06	6.71e-05	-0.786906	0.176108
XRN2	1804.88	-0.605814	0.149461	-4.46832	7.88e-06	6.71e-05	-0.700167	0.156696
ITGA5	16448.6	0.321083	0.0734587	4.46806	7.89e-06	6.72e-05	0.334302	0.0748204
PTP4A1	2784.14	-0.552391	0.133649	-4.46589	7.97e-06	6.78e-05	-0.623124	0.13953
SP3	1525.63	-0.646052	0.16233	-4.46576	7.98e-06	6.78e-05	-0.761731	0.170571
CTSB	12031.7	0.281687	0.0641449	4.4648	8.01e-06	6.8e-05	0.290568	0.0650797
ACOX1	1623.96	-0.455414	0.107083	-4.46479	8.01e-06	6.8e-05	-0.494213	0.110691
RNF41	1516.83	-0.384102	0.088922	-4.46369	8.06e-06	6.84e-05	-0.40705	0.0911914
EEF1AKMT2	284.671	-0.529146	0.127113	-4.46351	8.06e-06	6.84e-05	-0.591066	0.132422
LNPK	755.018	-0.606039	0.149765	-4.46265	8.1e-06	6.85e-05	-0.700818	0.157041
PDIA6	6355.59	-0.45009	0.105748	-4.46262	8.1e-06	6.85e-05	-0.487543	0.10925
TKT	11323.2	0.492699	0.11708	4.46261	8.1e-06	6.85e-05	0.542294	0.121519
CEP76	220.007	-0.66557	0.168981	-4.46233	8.11e-06	6.86e-05	-0.792875	0.177682
DPYSL2	2360.64	-0.61344	0.152098	-4.46178	8.13e-06	6.87e-05	-0.711959	0.159568
TARBP1	194.859	-0.523757	0.125686	-4.46093	8.16e-06	6.9e-05	-0.583815	0.130873
TTC3	2248.17	-0.367025	0.084761	-4.46052	8.18e-06	6.9e-05	-0.38701	0.0867636
SCYL3	688.661	0.502291	0.119791	4.4594	8.22e-06	6.94e-05	0.555045	0.124466
EEIG2	414.358	-0.713561	0.186133	-4.45855	8.25e-06	6.96e-05	-0.872297	0.195646
DIAPH2	937.432	0.387648	0.0899251	4.45813	8.27e-06	6.97e-05	0.41132	0.0922629
PABIR2	831.219	-0.518385	0.124288	-4.45779	8.28e-06	6.98e-05	-0.576641	0.129356
GAK	3754.52	0.428607	0.100327	4.45693	8.31e-06	7e-05	0.460895	0.103411
SGSH	1021.5	0.428909	0.100412	4.45664	8.33e-06	7.01e-05	0.461272	0.103502
TMEM107	42.3021	-0.950436	0.303015	-4.45487	8.39e-06	7.06e-05	-1.29375	0.290413
EXOC3L1	79.3065	0.674043	0.172276	4.45435	8.41e-06	7.07e-05	0.807182	0.181212
ATP6V0A2	384.796	-0.643313	0.161996	-4.45377	8.44e-06	7.09e-05	-0.758298	0.17026
OBI1	364.349	-0.675324	0.172817	-4.45242	8.49e-06	7.13e-05	-0.809425	0.181794
RHBDL1	145.678	0.730107	0.192762	4.45209	8.5e-06	7.14e-05	0.901298	0.202444
UBXN2A	458.596	-0.623744	0.155775	-4.45182	8.51e-06	7.14e-05	-0.728189	0.163571
TCAP	119.233	0.784299	0.214997	4.45127	8.54e-06	7.15e-05	0.997277	0.224043
MMP19	420.005	0.406251	0.0947738	4.45052	8.57e-06	7.18e-05	0.433706	0.0974505
DBNL	3214.09	0.505844	0.121048	4.45032	8.57e-06	7.18e-05	0.560035	0.125842
PRPSAP1	1649.42	-0.312373	0.0716745	-4.45015	8.58e-06	7.18e-05	-0.324633	0.0729487
FUT11	404.689	-0.636834	0.160077	-4.44964	8.6e-06	7.19e-05	-0.748491	0.168214
RNASEL	263.929	0.769753	0.208936	4.44883	8.63e-06	7.22e-05	0.971474	0.218366
MRPS31	939.153	0.397329	0.0925787	4.44791	8.67e-06	7.24e-05	0.423001	0.0951011
AKT3	915.018	-0.428423	0.1005	-4.44798	8.67e-06	7.24e-05	-0.460817	0.103601
KIF23	3932.18	-0.38119	0.0885493	-4.44715	8.7e-06	7.26e-05	-0.403793	0.0907981
ARHGEF10L	1195.4	0.419233	0.0981835	4.44616	8.74e-06	7.29e-05	0.449555	0.101111
SLC30A7	1066.12	-0.638418	0.16081	-4.44493	8.79e-06	7.33e-05	-0.751279	0.169019
CAPN15	1437.9	0.426234	0.100026	4.44435	8.82e-06	7.34e-05	0.458178	0.103092
RPUSD1	494.689	0.582753	0.143633	4.43843	9.06e-06	7.54e-05	0.667744	0.150446
RANBP3	1823.19	0.446741	0.105523	4.43779	9.09e-06	7.56e-05	0.483815	0.109022
B3GLCT	511.951	-0.445374	0.105183	-4.43707	9.12e-06	7.58e-05	-0.482111	0.108655
MEIS3	548.341	0.495391	0.118584	4.437	9.12e-06	7.58e-05	0.546535	0.123177
GXYLT1	1030.99	-0.517131	0.124625	-4.4365	9.14e-06	7.59e-05	-0.57563	0.129749
TPP2	1101.39	-0.6334	0.159663	-4.43442	9.23e-06	7.66e-05	-0.744197	0.167823
MGAT5	41.4555	-0.918226	0.286298	-4.43387	9.26e-06	7.68e-05	-1.24356	0.280469
ESR1	79.6149	-0.845236	0.245614	-4.43241	9.32e-06	7.73e-05	-1.11207	0.250896
RINL	734.582	0.448059	0.106016	4.43221	9.33e-06	7.73e-05	0.485582	0.109557
RCN1	7141.6	0.242066	0.0552886	4.43191	9.34e-06	7.73e-05	0.247755	0.0559026
ORC5	298.741	-0.564415	0.138412	-4.43154	9.36e-06	7.74e-05	-0.641583	0.144777
COPS8	1211.05	-0.49292	0.1181	-4.43065	9.39e-06	7.76e-05	-0.543448	0.122656
SIGMAR1	6913.5	0.409787	0.0961392	4.43053	9.4e-06	7.76e-05	0.438276	0.0989216
CDIPT	4026.89	0.409661	0.0961078	4.4305	9.4e-06	7.76e-05	0.438123	0.0988879
TRIM7	537.392	0.403847	0.0946207	4.43071	9.39e-06	7.76e-05	0.431077	0.097293
GMPS	3480.24	-0.336294	0.0778175	-4.43001	9.42e-06	7.78e-05	-0.35181	0.0794152
RBMS1	3682.24	0.391986	0.0916414	4.42955	9.44e-06	7.78e-05	0.416838	0.094104
GALT	1417.52	0.480543	0.114755	4.42972	9.44e-06	7.78e-05	0.527245	0.119024
DUSP10	34.6118	1.04967	0.369904	4.42964	9.44e-06	7.78e-05	1.45459	0.328377
NRG1	89.6651	0.785523	0.217348	4.42788	9.52e-06	7.84e-05	1.00303	0.226526
SLC35B4	663.536	-0.576638	0.142222	-4.42733	9.54e-06	7.85e-05	-0.659388	0.148936
ACAP2	227.716	-0.901119	0.277085	-4.42665	9.57e-06	7.87e-05	-1.21497	0.274468
TRIM23	126.463	-0.764638	0.208423	-4.42611	9.59e-06	7.89e-05	-0.965472	0.218131
MYO19	1260.04	0.442976	0.10486	4.42539	9.63e-06	7.91e-05	0.479325	0.108312
DOT1L	2281.53	0.432749	0.102227	4.42377	9.7e-06	7.96e-05	0.466588	0.105473
STIM2	618.445	-0.505544	0.121836	-4.42254	9.75e-06	8e-05	-0.560464	0.126729
CCNT1	188.942	-0.88713	0.269495	-4.42249	9.76e-06	8e-05	-1.19075	0.26925
PKMYT1	2846.67	0.434447	0.102726	4.42156	9.8e-06	8.03e-05	0.468738	0.106012
AKAP8L	1861.2	0.557523	0.136742	4.42168	9.79e-06	8.03e-05	0.632191	0.142975
ARHGEF26	145.043	-0.544	0.132806	-4.42115	9.82e-06	8.04e-05	-0.613146	0.138685
OSBPL7	674.823	0.43396	0.10262	4.42073	9.84e-06	8.05e-05	0.468147	0.105898
COPS2	1616.9	-0.550138	0.134613	-4.42059	9.84e-06	8.05e-05	-0.621786	0.140657
NIN	397.743	-0.722949	0.192032	-4.41971	9.88e-06	8.08e-05	-0.892621	0.201964
MAP3K20	507.518	-0.617342	0.155158	-4.41961	9.89e-06	8.08e-05	-0.720432	0.163008
ATG101	2645.56	0.53457	0.130147	4.41933	9.9e-06	8.08e-05	0.600093	0.135788
SH3D19	408.083	-0.509848	0.123136	-4.41943	9.9e-06	8.08e-05	-0.566339	0.128147
LOC117027255	22.1208	1.1472	0.432612	4.41896	9.92e-06	8.08e-05	1.58891	0.359566
RBBP6	3322.42	0.354898	0.0825991	4.41898	9.92e-06	8.08e-05	0.3733	0.0844764
RAC3	157.436	0.700368	0.183586	4.41875	9.93e-06	8.09e-05	0.854068	0.193283
ZNF789	120.165	0.678362	0.175696	4.41801	9.96e-06	8.11e-05	0.817405	0.185017
SDE2	799.362	0.341641	0.0793549	4.41781	9.97e-06	8.11e-05	0.358023	0.081041
GRN	3540.7	0.459859	0.109611	4.41496	1.01e-05	8.21e-05	0.500909	0.113457
RASSF8	602	-0.565274	0.139312	-4.41442	1.01e-05	8.23e-05	-0.643583	0.145791
PEG3	197.241	-1.40607	0.568379	-4.41409	1.01e-05	8.24e-05	-1.8826	0.426499
HOXC8	505.987	-0.391564	0.09191	-4.41274	1.02e-05	8.29e-05	-0.416546	0.0943961
ZNF205	1173.34	0.557396	0.137073	4.41171	1.03e-05	8.32e-05	0.632439	0.143355
UBB	9875.48	0.454762	0.108369	4.41067	1.03e-05	8.36e-05	0.494505	0.112116
DLG1	930.815	-0.646336	0.16511	-4.40958	1.04e-05	8.39e-05	-0.766286	0.173778
IKBKB	660.224	0.373565	0.0874472	4.40927	1.04e-05	8.4e-05	0.395213	0.0896323
ZFP69	476.746	0.441612	0.104934	4.40885	1.04e-05	8.41e-05	0.477928	0.108402
ADGRA3	1198.85	-0.350505	0.0817268	-4.40811	1.04e-05	8.44e-05	-0.368312	0.0835533
ARL8A	1801.79	0.338059	0.0786803	4.40693	1.05e-05	8.48e-05	0.354006	0.0803294
UTP6	1091.82	-0.607369	0.152572	-4.40625	1.05e-05	8.5e-05	-0.70608	0.160245
SARM1	592.117	0.357193	0.0834318	4.40577	1.05e-05	8.51e-05	0.376086	0.0853623
MOB3A	1884.83	0.382585	0.0897961	4.40561	1.05e-05	8.51e-05	0.405927	0.0921388
LATS2	1160.35	-0.500127	0.120889	-4.40472	1.06e-05	8.55e-05	-0.553751	0.125718
LOC117024129	436.64	0.512846	0.124472	4.40413	1.06e-05	8.56e-05	0.570872	0.129622
CCDC24	32.1721	0.92399	0.293941	4.4027	1.07e-05	8.62e-05	1.26102	0.286419
RBM27	718.461	-0.57875	0.143851	-4.40219	1.07e-05	8.63e-05	-0.663702	0.150766
LOC117025839	279.434	-0.639408	0.163248	-4.4002	1.08e-05	8.71e-05	-0.756012	0.171813
LOC117024420	853.895	-0.553117	0.136257	-4.39953	1.08e-05	8.73e-05	-0.626877	0.142487
RAB25	61.2591	0.782432	0.218286	4.39852	1.09e-05	8.76e-05	1.00193	0.227788
LOC117024786	2506.21	0.357151	0.0835759	4.3981	1.09e-05	8.78e-05	0.376111	0.0855167
DERL1	1395.5	-0.556191	0.13727	-4.39679	1.1e-05	8.82e-05	-0.631369	0.143598
ZSWIM4	865.8	0.419275	0.0994029	4.39654	1.1e-05	8.83e-05	0.450393	0.102443
BMP2K	474.445	-0.615222	0.155546	-4.39559	1.1e-05	8.86e-05	-0.718701	0.163505
PUM2	2292.82	-0.463776	0.111202	-4.39567	1.1e-05	8.86e-05	-0.50636	0.115195
MBOAT1	647.577	-0.424394	0.100783	-4.39466	1.11e-05	8.89e-05	-0.456736	0.10393
RECK	884.422	-0.765077	0.210943	-4.39444	1.11e-05	8.9e-05	-0.970788	0.220913
TGFBR3L	884.382	0.507376	0.123259	4.39403	1.11e-05	8.91e-05	0.563802	0.128311
EMP3	7111.22	0.5935	0.148836	4.39156	1.13e-05	9e-05	0.686068	0.156224
SELENOM	2140.06	0.495561	0.120048	4.391	1.13e-05	9.02e-05	0.548064	0.124815
MOB1A	971.981	-0.646791	0.166227	-4.38996	1.13e-05	9.06e-05	-0.768507	0.17506
GNE	1883.47	-0.487191	0.117779	-4.38931	1.14e-05	9.08e-05	-0.537017	0.122347
AGL	445.722	-0.721682	0.193499	-4.38872	1.14e-05	9.1e-05	-0.894016	0.203708
LOC117013499	429.651	0.609086	0.153898	4.38837	1.14e-05	9.11e-05	0.709771	0.161739
HACD3	3101.67	-0.432915	0.103202	-4.38742	1.15e-05	9.14e-05	-0.467445	0.106542
CDH11	4943.92	-0.505354	0.122903	-4.38739	1.15e-05	9.14e-05	-0.561284	0.127931
PRAM1	89.0754	0.823877	0.239065	4.38733	1.15e-05	9.14e-05	1.08095	0.24638
SH3BGRL3	3335.93	0.539514	0.132724	4.38669	1.15e-05	9.16e-05	0.608219	0.138651
EXOC5	960.536	-0.576176	0.143694	-4.38638	1.15e-05	9.17e-05	-0.660725	0.150631
SFXN4	743.826	-0.370163	0.0870907	-4.38574	1.16e-05	9.19e-05	-0.391461	0.0892577
RPS27L	533.134	0.600615	0.151399	4.38387	1.17e-05	9.26e-05	0.697191	0.159035
SLC6A6	127.808	-0.846726	0.251349	-4.38381	1.17e-05	9.26e-05	-1.12447	0.256506
SLC17A5	221.558	-0.839843	0.247693	-4.38366	1.17e-05	9.27e-05	-1.11161	0.25358
ZNF703	1053.77	0.366652	0.0862628	4.3831	1.17e-05	9.28e-05	0.387362	0.0883764
VEGFC	172.582	0.618086	0.157059	4.38254	1.17e-05	9.3e-05	0.723946	0.165189
ACIN1	7274.04	0.35805	0.0841317	4.38177	1.18e-05	9.31e-05	0.377314	0.08611
LOC117028916	1859.86	-0.591603	0.148644	-4.38199	1.18e-05	9.31e-05	-0.683767	0.15604
LOC117034429	1689.19	-0.351958	0.0826044	-4.38202	1.18e-05	9.31e-05	-0.370229	0.0844882
SHLD1	182.68	-0.50532	0.123075	-4.38177	1.18e-05	9.31e-05	-0.561414	0.128125
INF2	4752.06	0.44255	0.105915	4.3812	1.18e-05	9.33e-05	0.479645	0.109478
ANKRD61	86.9661	0.775471	0.216587	4.38051	1.18e-05	9.36e-05	0.991924	0.226441
TMEM265	210.064	0.549704	0.135964	4.3801	1.19e-05	9.37e-05	0.622857	0.142202
C22H1orf68	10.7248	1.98854	0.777374	4.38004	1.19e-05	9.37e-05	2.50649	0.572252
PGK1	202.925	0.48657	0.117904	4.37958	1.19e-05	9.38e-05	0.536463	0.122492
HOMER1	154.664	-0.759944	0.209931	-4.37829	1.2e-05	9.43e-05	-0.963783	0.220128
IK	2740.09	0.432144	0.103236	4.37824	1.2e-05	9.43e-05	0.466649	0.106584
TCN2	710.166	0.466528	0.112441	4.37834	1.2e-05	9.43e-05	0.510311	0.116553
DLAT	1544.84	-0.452522	0.108674	-4.37776	1.2e-05	9.44e-05	-0.492352	0.112467
MRFAP1L1	202.619	0.555039	0.137646	4.37757	1.2e-05	9.44e-05	0.630565	0.144044
PPP1R13B	483.156	0.397544	0.0942551	4.37693	1.2e-05	9.47e-05	0.424207	0.0969188
PRDX3	2795.11	-0.354689	0.0834007	-4.37635	1.21e-05	9.48e-05	-0.373453	0.0853344
SLC35E1	1091.26	-0.505153	0.1232	-4.37644	1.21e-05	9.48e-05	-0.561355	0.128267
TIMM17B	1100.97	0.494322	0.120159	4.37639	1.21e-05	9.48e-05	0.546836	0.124951
FHOD1	2434.82	0.461296	0.111099	4.37563	1.21e-05	9.5e-05	0.503628	0.115099
STOX1	281.82	0.485709	0.117807	4.37495	1.21e-05	9.53e-05	0.535454	0.122391
C12H9orf40	539.164	-0.453128	0.108967	-4.37306	1.23e-05	9.61e-05	-0.493224	0.112787
TMX4	1376.4	-0.508051	0.124194	-4.37114	1.24e-05	9.68e-05	-0.56544	0.129358
RIMKLA	206.119	0.505733	0.123542	4.37097	1.24e-05	9.69e-05	0.562311	0.128647
FBLIM1	791.471	-0.379873	0.0898854	-4.37023	1.24e-05	9.71e-05	-0.403124	0.0922432
PDS5A	1603.37	-0.54692	0.135527	-4.36953	1.25e-05	9.74e-05	-0.619352	0.141743
TAF6L	996.964	0.471059	0.113965	4.36845	1.25e-05	9.78e-05	0.516425	0.118217
ELMOD2	292.268	-0.470216	0.11376	-4.36758	1.26e-05	9.81e-05	-0.51535	0.117994
EIF2S2	6818.16	0.308055	0.0720325	4.36763	1.26e-05	9.81e-05	0.320285	0.0733315
LOC117029918	110.521	-0.793893	0.22618	-4.36721	1.26e-05	9.82e-05	-1.02834	0.235468
USP6NL	339.55	-0.560212	0.139642	-4.36594	1.27e-05	9.88e-05	-0.638514	0.146249
FMO2	7.41479	3.15445	1.20693	4.36535	1.27e-05	9.89e-05	4.33144	0.992232
ERGIC3	3716.48	0.435628	0.104496	4.36533	1.27e-05	9.89e-05	0.471248	0.107952
HMGXB3	1443.66	0.306509	0.0717027	4.36484	1.27e-05	9.91e-05	0.31857	0.0729855
CEP70	910.44	-0.411504	0.0981771	-4.3641	1.28e-05	9.94e-05	-0.441371	0.101137
RAB11FIP1	243.348	-0.589146	0.148656	-4.36335	1.28e-05	9.94e-05	-0.681129	0.156102
FER	286.872	-0.664549	0.173731	-4.3636	1.28e-05	9.94e-05	-0.799491	0.183218
CDKN2C	3009.88	-0.309464	0.0724471	-4.36362	1.28e-05	9.94e-05	-0.321892	0.0737671
ARSA	1333.46	0.492925	0.120175	4.36342	1.28e-05	9.94e-05	0.545352	0.124983
THRB	72.0758	-0.778275	0.219215	-4.36352	1.28e-05	9.94e-05	-0.9998	0.229127
TTC19	1167.04	-0.537129	0.132848	-4.36368	1.28e-05	9.94e-05	-0.605783	0.138824
AP1S3	84.1054	-0.695447	0.185063	-4.36236	1.29e-05	9.98e-05	-0.851524	0.195198
FNIP2	244.591	-0.828257	0.243848	-4.36137	1.29e-05	0.000100186	-1.09421	0.250886
PROCA1	1064.83	0.551277	0.137164	4.36044	1.3e-05	0.000100562	0.625941	0.14355
HPS3	300.124	-0.680334	0.179632	-4.35947	1.3e-05	0.000100952	-0.826155	0.189508
TRAM2	1837.54	-0.427612	0.102531	-4.35923	1.31e-05	0.000101011	-0.461343	0.105831
C11H11orf68	1395.27	0.395734	0.0942066	4.35901	1.31e-05	0.00010106	0.422268	0.0968726
LOC117029067	11.8133	1.65607	0.68444	4.3578	1.31e-05	0.000101565	2.16373	0.49652
ZMAT3	249.534	-0.617837	0.158125	-4.35749	1.32e-05	0.000101652	-0.725218	0.16643
MAN1B1	3554.93	0.463644	0.112323	4.3552	1.33e-05	0.000102666	0.50713	0.116442
ACOX3	655.7	-0.439424	0.105796	-4.35454	1.33e-05	0.000102876	-0.476228	0.109364
APPBP2	1865.84	-0.41967	0.100555	-4.35452	1.33e-05	0.000102876	-0.451573	0.103702
APBA3	1080.42	0.491595	0.120096	4.35407	1.34e-05	0.000103034	0.543849	0.124906
SRGAP1	63.0352	-0.916201	0.295869	-4.35366	1.34e-05	0.000103172	-1.25935	0.289262
PDE4B	759.946	-0.449723	0.108598	-4.35327	1.34e-05	0.0001033	-0.489307	0.1124
DNAJC13	1359.76	-0.483633	0.117906	-4.35289	1.34e-05	0.000103421	-0.533315	0.12252
PPM1D	262.2	-0.668583	0.175862	-4.35076	1.36e-05	0.000104377	-0.80732	0.185558
ATF7IP	1610.95	-0.488972	0.119507	-4.34941	1.37e-05	0.000104959	-0.540491	0.124268
DHX37	1707.13	0.392074	0.0934873	4.34931	1.37e-05	0.000104959	0.417987	0.0961043
PITPNA	4126.45	-0.262138	0.0611954	-4.34841	1.37e-05	0.000105333	-0.269682	0.0620184
VPS41	890.56	-0.347391	0.0821393	-4.34812	1.37e-05	0.000105413	-0.365244	0.0840005
S100A4	42129	0.574343	0.144672	4.34801	1.37e-05	0.000105413	0.659977	0.151788
FYTTD1	95.8422	-0.792706	0.22734	-4.34731	1.38e-05	0.000105674	-1.02956	0.236826
SKI	3353.21	-0.312268	0.0734234	-4.3472	1.38e-05	0.000105674	-0.325148	0.0747947
ADK	618.441	-0.513918	0.126671	-4.34712	1.38e-05	0.000105674	-0.574225	0.132093
DGKQ	799.074	0.501861	0.123225	4.34696	1.38e-05	0.000105677	0.557839	0.128328
DDIT4	628.106	0.481863	0.117598	4.34688	1.38e-05	0.000105677	0.531141	0.122189
FADD	2308.82	-0.295399	0.0693084	-4.34573	1.39e-05	0.000106178	-0.306274	0.0704771
EFR3A	592.815	-0.623912	0.160752	-4.3443	1.4e-05	0.000106812	-0.735617	0.169329
EXT2	2893.95	-0.385335	0.0918833	-4.34348	1.4e-05	0.000107156	-0.40997	0.0943874
UTP3	1737.99	0.426255	0.102587	4.34315	1.4e-05	0.00010726	0.459941	0.1059
SNX33	1687.93	0.369541	0.0878715	4.34193	1.41e-05	0.000107803	0.391207	0.0900999
PAPSS2	703.254	-0.631969	0.163613	-4.34109	1.42e-05	0.000108158	-0.748585	0.172442
STAC3	115.575	0.607959	0.155655	4.34086	1.42e-05	0.000108215	0.711026	0.163799
GNS	6369.32	-0.41527	0.0997515	-4.34042	1.42e-05	0.000108374	-0.446377	0.102842
TMED10	8088.49	-0.427888	0.103109	-4.33978	1.43e-05	0.000108634	-0.462037	0.106466
MFSD5	2059.6	0.36013	0.085534	4.33933	1.43e-05	0.000108795	0.380167	0.0876095
RSRP1	2717.96	0.391535	0.093657	4.33602	1.45e-05	0.000110296	0.417517	0.0962904
MSRB3	2828.81	-0.464567	0.113143	-4.33574	1.45e-05	0.000110296	-0.508791	0.117348
GNG8	119.435	0.755527	0.211178	4.33617	1.45e-05	0.000110296	0.961876	0.221826
PTOV1	1980.56	0.517219	0.12801	4.33585	1.45e-05	0.000110296	0.579151	0.133572
MAP1LC3A	1463.26	0.491824	0.120734	4.33597	1.45e-05	0.000110296	0.544687	0.125621
PAIP2B	382.283	-0.470212	0.114707	-4.33549	1.45e-05	0.000110308	-0.516144	0.119051
ZXDB	274.917	-0.668443	0.17665	-4.33553	1.45e-05	0.000110308	-0.808493	0.186481
HAUS4	2050.62	-0.269548	0.0631865	-4.33487	1.46e-05	0.000110361	-0.277815	0.0640883
MAP2	389.097	-0.639896	0.166635	-4.33464	1.46e-05	0.000110361	-0.761756	0.175737
NCOA2	335.326	-0.617351	0.159002	-4.33517	1.46e-05	0.000110361	-0.725972	0.167461
ZNF518A	186.433	-0.730858	0.200789	-4.3346	1.46e-05	0.000110361	-0.917067	0.211569
DENND6A	382.813	-0.644459	0.168195	-4.33494	1.46e-05	0.000110361	-0.769098	0.177418
UBE2L3	3308.64	0.399111	0.0956528	4.33488	1.46e-05	0.000110361	0.426696	0.0984331
MID1	103.608	-0.740638	0.20488	-4.33457	1.46e-05	0.000110361	-0.934794	0.21566
PRMT1	12757.9	0.397343	0.0952083	4.33421	1.46e-05	0.000110428	0.424561	0.0979559
PEX11A	712.176	-0.34353	0.081447	-4.33421	1.46e-05	0.000110428	-0.360903	0.0832684
PANK3	1222.56	-0.552864	0.138653	-4.3338	1.47e-05	0.000110578	-0.629397	0.14523
TTK	2387.7	-0.49742	0.122405	-4.33333	1.47e-05	0.000110757	-0.552275	0.127448
DR1	773.283	-0.662288	0.174585	-4.3328	1.47e-05	0.000110966	-0.798498	0.184292
CAVIN2	132.544	-0.810432	0.237476	-4.33239	1.47e-05	0.000111112	-1.06595	0.246043
DNAJC10	1914.12	-0.383102	0.0916015	-4.33057	1.49e-05	0.00011192	-0.40746	0.0940893
SEMA4C	962.035	0.402766	0.0967108	4.33059	1.49e-05	0.00011192	0.431205	0.0995719
DLD	1505.6	-0.403015	0.0967804	-4.33041	1.49e-05	0.00011194	-0.431512	0.0996469
ZNF276	647.173	0.508264	0.125617	4.33006	1.49e-05	0.000112064	0.567076	0.130963
RRS1	1340.4	0.415922	0.10019	4.32983	1.49e-05	0.00011212	0.447356	0.10332
MAN1A2	976.576	-0.430767	0.104142	-4.32972	1.49e-05	0.00011212	-0.465823	0.107588
ATP2C1	1404.54	-0.54551	0.136608	-4.32919	1.5e-05	0.000112331	-0.619066	0.142998
SESN2	776.854	0.330754	0.0783479	4.32886	1.5e-05	0.000112439	0.346259	0.0799884
NSL1	374.906	-0.661895	0.174673	-4.32859	1.5e-05	0.000112518	-0.798224	0.184407
SGCB	1243.17	-0.33369	0.0790957	-4.32818	1.5e-05	0.000112668	-0.349627	0.0807791
SHARPIN	1667.17	0.492459	0.121172	4.32787	1.51e-05	0.000112771	0.545776	0.126107
APBB2	1493.03	-0.402453	0.0967164	-4.32698	1.51e-05	0.000113166	-0.430878	0.0995792
RNFT2	557.855	-0.403712	0.0970572	-4.32654	1.51e-05	0.000113338	-0.43242	0.099946
KNTC1	1914.41	-0.542628	0.135852	-4.32623	1.52e-05	0.000113434	-0.615086	0.142176
KLHL11	366.42	-0.615541	0.158828	-4.32607	1.52e-05	0.000113458	-0.723765	0.167303
DHCR7	3909	0.376308	0.089977	4.32497	1.53e-05	0.00011397	0.399422	0.0923527
LNX2	278.195	-0.817451	0.241952	-4.32365	1.53e-05	0.000114474	-1.0811	0.250044
LOC117026142	493.943	-0.486522	0.119625	-4.32372	1.53e-05	0.000114474	-0.537968	0.124423
SDF2L1	1527.14	0.555745	0.139914	4.32381	1.53e-05	0.000114474	0.63401	0.146632
SNAI2	258.969	-0.577977	0.146826	-4.32321	1.54e-05	0.000114646	-0.666662	0.154205
ADAM9	554.621	-0.69693	0.188046	-4.32244	1.54e-05	0.000114987	-0.858408	0.198593
LRCH2	6.66955	-2.28249	0.892096	-4.32212	1.55e-05	0.000115092	-2.90177	0.671375
RCN2	829.739	-0.683687	0.183058	-4.32162	1.55e-05	0.000115296	-0.835636	0.193362
ID1	1020.98	-0.447127	0.108782	-4.32142	1.55e-05	0.000115342	-0.486678	0.11262
PDHX	350.192	-0.566404	0.143304	-4.32101	1.55e-05	0.000115497	-0.649674	0.150353
ZBTB48	438.099	0.578769	0.147179	4.32075	1.56e-05	0.000115575	0.667975	0.154597
BAG3	3391.73	0.294767	0.0695725	4.32059	1.56e-05	0.000115596	0.305705	0.0707554
STT3B	2213.9	-0.898629	0.289454	-4.31991	1.56e-05	0.000115891	-1.23596	0.286108
PTPN23	2776.51	0.521363	0.129871	4.31712	1.58e-05	0.000117247	0.585559	0.135636
NDUFS7	3417.27	0.515532	0.128161	4.31722	1.58e-05	0.000117247	0.577487	0.133764
ZNF469	354.329	0.547653	0.137726	4.31674	1.58e-05	0.00011739	0.622676	0.144247
R3HCC1L	380.685	0.425539	0.103089	4.3166	1.58e-05	0.000117403	0.459526	0.106456
SLC25A12	1494.12	-0.330482	0.0785422	-4.31513	1.6e-05	0.000118124	-0.346054	0.0801955
PAGR1	1275.5	0.480973	0.118343	4.31471	1.6e-05	0.000118228	0.530849	0.123032
CFAP53	104.954	0.686766	0.184626	4.31479	1.6e-05	0.000118228	0.841638	0.195059
AGPS	1295.29	-0.439023	0.106788	-4.31398	1.6e-05	0.000118559	-0.476531	0.110462
BLOC1S5	665.592	-0.519196	0.129354	-4.31372	1.61e-05	0.000118593	-0.582677	0.135076
SFSWAP	1559.71	0.471678	0.11577	4.31369	1.61e-05	0.000118593	0.518621	0.120227
C9orf72	172.447	-0.624433	0.16249	-4.31179	1.62e-05	0.000119556	-0.738775	0.171338
KDM6B	1258.63	0.413928	0.100131	4.31132	1.62e-05	0.000119691	0.445202	0.103264
CDC73	276.874	-0.604224	0.15577	-4.31142	1.62e-05	0.000119691	-0.707156	0.164019
FXYD5	6961.52	0.560088	0.141745	4.31116	1.62e-05	0.000119718	0.64092	0.148666
TNKS1BP1	7237.07	0.400815	0.0966989	4.31002	1.63e-05	0.000120209	0.429135	0.0995666
LOC117034810	301.11	-0.583301	0.149063	-4.31014	1.63e-05	0.000120209	-0.675348	0.156688
CHAC1	1248.1	0.384359	0.0924123	4.3094	1.64e-05	0.000120424	0.409237	0.0949638
PLCB1	1243.01	-0.581644	0.148563	-4.3095	1.64e-05	0.000120424	-0.672895	0.156142
OSCAR	11.7473	1.52267	0.650848	4.3089	1.64e-05	0.000120637	2.04773	0.475232
ZKSCAN2	254.496	0.441433	0.107603	4.30815	1.65e-05	0.000120985	0.479708	0.111349
ARRDC1	417.43	0.578701	0.147713	4.30752	1.65e-05	0.000121268	0.668596	0.155216
THAP5	82.0178	-0.983752	0.348484	-4.30594	1.66e-05	0.000122077	-1.3884	0.322438
TEX264	1046.21	0.435412	0.106047	4.30533	1.67e-05	0.000122348	0.472137	0.109663
SFI1	506.292	0.588637	0.150996	4.30492	1.67e-05	0.000122517	0.683703	0.158819
FOXRED2	405.407	-0.412251	0.0998657	-4.30422	1.68e-05	0.00012278	-0.44325	0.10298
TRIM38	302.717	0.554948	0.140437	4.30422	1.68e-05	0.00012278	0.633773	0.147245
SYDE1	3417.91	0.252758	0.0595736	4.30343	1.68e-05	0.000123153	0.259659	0.0603376
NOB1	1868.8	0.448254	0.109609	4.30298	1.69e-05	0.000123342	0.488519	0.11353
FLII	5340.51	0.391983	0.0945589	4.30266	1.69e-05	0.000123459	0.418515	0.0972689
ACTN1	19715.4	-0.41252	0.0999991	-4.30178	1.69e-05	0.000123824	-0.443622	0.103125
CAMSAP2	1455.87	-0.593078	0.152567	-4.30182	1.69e-05	0.000123824	-0.690643	0.160547
RAB21	1250.03	-0.531579	0.1335	-4.30036	1.71e-05	0.000124559	-0.600505	0.139641
PDK2	787.561	0.373649	0.0898698	4.29909	1.71e-05	0.000125208	0.396568	0.0922446
DHDDS	1877.81	-0.32025	0.076298	-4.29812	1.72e-05	0.000125696	-0.334511	0.0778273
ZNF500	305.035	0.416004	0.101027	4.29786	1.72e-05	0.000125778	0.447996	0.104237
GTF3C3	256.139	-0.62494	0.163378	-4.29716	1.73e-05	0.000126112	-0.740664	0.172361
KAT6A	1049.06	-0.472375	0.116473	-4.29705	1.73e-05	0.000126114	-0.519974	0.121007
TRIP6	2773.75	0.429328	0.104665	4.29562	1.74e-05	0.000126863	0.464663	0.108171
AKAP13	1178.67	-0.339013	0.0811155	-4.29361	1.76e-05	0.000127955	-0.356039	0.0829232
AMOT	280.446	-0.497363	0.123722	-4.29269	1.77e-05	0.000128422	-0.553474	0.128934
NOP2	4453.7	0.33288	0.0795891	4.29227	1.77e-05	0.000128602	0.348988	0.0813062
CTTN	9120.48	0.316238	0.0754066	4.29197	1.77e-05	0.000128706	0.330001	0.0768879
POLD4	579.357	0.548016	0.138794	4.29184	1.77e-05	0.00012872	0.624317	0.145466
CHUK	366.446	-0.809999	0.241276	-4.29116	1.78e-05	0.000129035	-1.07323	0.250103
ARHGAP10	792.743	-0.337603	0.0808087	-4.29107	1.78e-05	0.000129035	-0.354435	0.0825983
LOC117030755	340.328	0.462531	0.113936	4.28987	1.79e-05	0.000129669	0.507268	0.118248
HIP1R	2477.2	0.463842	0.11432	4.28927	1.79e-05	0.000129958	0.508992	0.118666
G2E3	977.459	-0.726171	0.202022	-4.28907	1.79e-05	0.000130009	-0.914667	0.213255
AFF4	1002.09	-0.622574	0.162983	-4.28878	1.8e-05	0.000130112	-0.737515	0.171964
TCIM	594.294	0.468868	0.115761	4.28812	1.8e-05	0.000130435	0.515599	0.120239
FBXO30	471.181	-0.674405	0.181555	-4.28792	1.8e-05	0.000130483	-0.823206	0.191982
DCK	617.585	-0.574966	0.147394	-4.287	1.81e-05	0.000130894	-0.664138	0.154919
FBXL6	791.566	0.523335	0.131526	4.28701	1.81e-05	0.000130894	0.589448	0.137496
ARL8B	2448.82	-0.37672	0.090954	-4.28639	1.82e-05	0.000131192	-0.400383	0.0934081
[truncated: 12,442 more rows]
